# Supplementary material for: Use of seroprevalence to guide dengue vaccination plans for older adults in a dengue non-endemic country
Source: PLoS Negl Trop Dis. 2021 Apr 1;15(4):e0009312. doi: 10.1371/journal.pntd.0009312 (PMC8075253; doi:10.1371/journal.pntd.0009312)
Supplement: S1 Dataset — (XLSX) [file pntd.0009312.s012.xlsx]

## Sheet: Differential epitopes of NS1
IEDB ID	MHC Allele Source Species	Epitope Name	Epitope Sequence	Host	Assay Type Category	Assay Results	MHC Allele Name	MHC Allele Class	Methods	Measurement	References
2246	DENV-2 (2-American) (Puerto Rico/PR159-S1/1969)	peptide 61 (NS1 121-129)	AKMLSTELH	Human	B Cell	Positive	-N/A-	-N/A-	ELISA	Qualitative Binding	Andrew K I Falconar, 2007 (Clin Vaccine Immunol. 14(5):493-504.)
10125	DENV-2 (2-American) (Puerto Rico/PR159-S1/1969) DENV-2 (2-AsianII) (New-Guinea-C)	D2 NS1-P1 (1-15)	DSGCVVSWKNKELKC	Human	B Cell	Positive	-N/A-	-N/A-	ELISA	Qualitative Binding	J H Huang, 1999 (J Med Virol, 57(1):1-8.)
						Positive	-N/A-	-N/A-	Biological Activity	Hemagglutination Inhibition
						Positive	-N/A-	-N/A-	Biological Activity	Hemagglutination Inhibition
						Positive	-N/A-	-N/A-	Biological Activity	Hemagglutination Inhibition
						Negative	-N/A-	-N/A-	ELISA	Qualitative Binding
						Positive	-N/A-	-N/A-	Biological Activity	Hemagglutination Inhibition
18929	DENV-2 (2-American) (Puerto Rico/PR159-S1/1969)	peptide 2 (NS1 3-11)	GCVVSWKNK	Human	B Cell	Positive-High	-N/A-	-N/A-	ELISA	Qualitative Binding	Andrew K I Falconar, 2007 (Clin Vaccine Immunol. 14(5):493-504.)
50030	DENV-2 (2-American) (Puerto Rico/PR159-S1/1969)	LX2/2 (NS1 267-275)	PWHLGKLEM	Human	B Cell	Positive	-N/A-	-N/A-	ELISA	Qualitative Binding	Andrew K I Falconar, 2007, 2008, 2012 (Clin Vaccine Immunol. 14(5):493-504. Clin Vaccine Immunol. 15(3):549-561. BMC Res Notes 5:208.)
71844	DENV-2 (2-American) (Puerto Rico/PR159-S1/1969)	peptide 3 (NS1 5-13)	VVSWKNKEL	Human	B Cell	Positive-High	-N/A-	-N/A-	ELISA	Qualitative Binding	Andrew K I Falconar, 2007 (Clin Vaccine Immunol. 14(5):493-504.)
72694	DENV-2 (2-American) (Puerto Rico/PR159-S1/1969)	peptide 58 (NS1 115-123)	WKTWGKAKM	Human	B Cell	Positive	-N/A-	-N/A-	ELISA	Qualitative Binding	Andrew K I Falconar, 2007 (Clin Vaccine Immunol. 14(5):493-504.)
167759	DENV-2 (2) (China/Hainan)	D2 Pep18 (NS1 88-99)	IMTGDIKGIMQA	Human	T Cell	Positive	-N/A-	-N/A-	ELISPOT	IFNg Release	G N Malavige, 2012, 2013 (Clin Exp Immunol. 168(2):215-23. PLoS Negl Trop Dis. 7(9):e2409.)
				Human	T Cell	Positive	-N/A-	-N/A-	ELISPOT	IFNg Release
				Human	T Cell	Positive	HLA-DQ6	II	ELISPOT	IFNg Release
180603	DENV-2 (2) (China/Hainan)	NS1 23 peptide (NS1 111-125)	LKYSWKTWGKAKMLS	Human	T Cell	Positive	HLA Class II	II	ELISPOT	IFNg Release	Laura Rivino, 2013 (J Virol. 87(5):2693-2706.)
				Human	T Cell	Positive	HLA Class II	II	ICS	IFNg Release
182790	DENV-1 (1-IV) (Nauru-Island)	(NS1 173-182)	DSYTQVCDHR	Human	MHC Binding	Positive-Low	HLA-A*33:01	I	Purified MHC/Competitive/Radioactivity	Dissociation Constant KD (~IC50)	Bjoern Peters (ViPR database)
184068	DENV-1 (1-IV) (Nauru-Island)	(NS1 170-178)	KLRDSYTQV	Human	MHC Binding	Positive-High	HLA-A*02:03	I	Purified MHC/Competitive/Radioactivity	Dissociation Constant KD (~IC50)	Bjoern Peters (ViPR database)
185835	DENV-1 (1-IV) (Nauru-Island)	(NS1 174-182)	SYTQVCDHR	Human	MHC Binding	Positive-High	HLA-A*33:01	I	Purified MHC/Competitive/Radioactivity	Dissociation Constant KD (~IC50)	Bjoern Peters (ViPR database)
185836	DENV-1 (1-IV) (Nauru-Island)	(NS1 174-183)	SYTQVCDHRL	Human	MHC Binding	Positive-Low	HLA-A*24:02	I	Purified MHC/Competitive/Radioactivity	Dissociation Constant KD (~IC50)	Bjoern Peters (ViPR database)
190705	DENV-3 (3-III) (Martinique/D3-H-IMTSSA-MART-1999-1243/1999)	3305.0327 (NS1 121-135)	AKIVTAETQNSSFII	Human	MHC Binding	Positive-High	HLA-DRB1*08:02	II	Purified MHC/Competitive/Radioactivity	Dissociation Constant KD (~IC50)	Eduardo J M Nascimento, 2013 (PLoS Negl Trop Dis. 7(10):e2497.) Bjoern Peters, Daniela Weiskopf, Michael Angelo (ViPR database)
				Human	MHC Binding	Positive-Low	HLA-DRB1*04:04	II	Purified MHC/Competitive/Radioactivity	Half Maximal Inhibitory Concentration (IC50)
				Human	MHC Binding	Positive-High	HLA-DRB1*04:01	II	Purified MHC/Competitive/Radioactivity	Half Maximal Inhibitory Concentration (IC50)
				Human	MHC Binding	Positive-Low	HLA-DRB5*01:01	II	Purified MHC/Competitive/Radioactivity	Half Maximal Inhibitory Concentration (IC50)
				Human	MHC Binding	Positive	HLA-DRB4*01:01	II	Purified MHC/Competitive/Radioactivity	Dissociation Constant KD (~IC50)
				Human	MHC Binding	Positive-Low	HLA-DRB1*13:02	II	Purified MHC/Competitive/Radioactivity	Half Maximal Inhibitory Concentration (IC50)
				Human	MHC Binding	Positive-High	HLA-DRB1*04:01	II	Purified MHC/Competitive/Radioactivity	Dissociation Constant KD (~IC50)
				Human	MHC Binding	Negative	HLA-DRB1*11:01	II	Purified MHC/Competitive/Radioactivity	Dissociation Constant KD (~IC50)
				Human	MHC Binding	Positive-Low	HLA-DRB1*04:05	II	Purified MHC/Competitive/Radioactivity	Half Maximal Inhibitory Concentration (IC50)
				Human	MHC Binding	Positive-Low	HLA-DRB1*09:01	II	Purified MHC/Competitive/Radioactivity	Half Maximal Inhibitory Concentration (IC50)
				Human	MHC Binding	Positive-Low	HLA-DRB1*07:01	II	Purified MHC/Competitive/Radioactivity	Half Maximal Inhibitory Concentration (IC50)
				Human	MHC Binding	Positive	HLA-DRB1*01:01	II	Purified MHC/Competitive/Radioactivity	Dissociation Constant KD (~IC50)
				Human	MHC Binding	Positive-Low	HLA-DRB1*03:01	II	Purified MHC/Competitive/Radioactivity	Half Maximal Inhibitory Concentration (IC50)
				Human	MHC Binding	Positive-Low	HLA-DRB1*15:01	II	Purified MHC/Competitive/Radioactivity	Half Maximal Inhibitory Concentration (IC50)
				Human	MHC Binding	Positive-High	HLA-DRB1*04:01	II	Purified MHC/Competitive/Radioactivity	Dissociation Constant KD (~IC50)
				Human	MHC Binding	Positive-Low	HLA-DRB3*01:01	II	Purified MHC/Competitive/Radioactivity	Half Maximal Inhibitory Concentration (IC50)
				Human	T Cell	Negative	HLA-DRB1*04:01	II	ELISPOT	IFNg Release
				Human	T Cell	Positive	HLA-DRB1*04:01	II	ELISPOT	IFNg Release
				Human	T Cell	Positive	HLA-DRB1*04:01	II	ELISPOT	IFNg Release
190721	DENV-3 (3) (SLMC-117)	(NS1 313-327)	CRSCTLPPLRYMGED	Human	MHC Binding	Positive-Low	HLA-DRB1*04:01	II	Purified MHC/Competitive/Radioactivity	Half Maximal Inhibitory Concentration (IC50)	Eduardo J M Nascimento, 2013 (PLoS Negl Trop Dis. 7(10):e2497.)
				Human	MHC Binding	Negative	HLA-DRB1*13:02	II	Purified MHC/Competitive/Radioactivity	Half Maximal Inhibitory Concentration (IC50)
				Human	MHC Binding	Positive-Low	HLA-DRB1*04:04	II	Purified MHC/Competitive/Radioactivity	Half Maximal Inhibitory Concentration (IC50)
				Human	MHC Binding	Negative	HLA-DRB1*07:01	II	Purified MHC/Competitive/Radioactivity	Half Maximal Inhibitory Concentration (IC50)
				Human	MHC Binding	Positive-Low	HLA-DRB1*15:01	II	Purified MHC/Competitive/Radioactivity	Half Maximal Inhibitory Concentration (IC50)
				Human	MHC Binding	Positive-Low	HLA-DRB1*08:02	II	Purified MHC/Competitive/Radioactivity	Half Maximal Inhibitory Concentration (IC50)
				Human	MHC Binding	Positive	HLA-DRB3*01:01	II	Purified MHC/Competitive/Radioactivity	Dissociation Constant KD (~IC50)
				Human	MHC Binding	Positive-Intermediate	HLA-DRB1*11:01	II	Purified MHC/Competitive/Radioactivity	Dissociation Constant KD (~IC50)
				Human	MHC Binding	Positive-Low	HLA-DRB1*01:01	II	Purified MHC/Competitive/Radioactivity	Half Maximal Inhibitory Concentration (IC50)
				Human	MHC Binding	Positive-Low	HLA-DRB1*04:05	II	Purified MHC/Competitive/Radioactivity	Half Maximal Inhibitory Concentration (IC50)
				Human	MHC Binding	Positive-Intermediate	HLA-DRB1*03:01	II	Purified MHC/Competitive/Radioactivity	Dissociation Constant KD (~IC50)
				Human	MHC Binding	Positive-Intermediate	HLA-DRB4*01:01	II	Purified MHC/Competitive/Radioactivity	Dissociation Constant KD (~IC50)
				Human	MHC Binding	Positive-Low	HLA-DRB5*01:01	II	Purified MHC/Competitive/Radioactivity	Half Maximal Inhibitory Concentration (IC50)
				Human	MHC Binding	Negative	HLA-DRB1*09:01	II	Purified MHC/Competitive/Radioactivity	Half Maximal Inhibitory Concentration (IC50)
190751	DENV-3 (3) (SLMC-117)	(NS1 133-147)	FIIDGPNTPECPSAS	Human	MHC Binding	Negative	HLA-DRB1*01:01	II	Purified MHC/Competitive/Radioactivity	Half Maximal Inhibitory Concentration (IC50)	Eduardo J M Nascimento, 2013 (PLoS Negl Trop Dis. 7(10):e2497.)
				Human	MHC Binding	Positive-Low	HLA-DRB1*15:01	II	Purified MHC/Competitive/Radioactivity	Half Maximal Inhibitory Concentration (IC50)
				Human	MHC Binding	Negative	HLA-DRB4*01:01	II	Purified MHC/Competitive/Radioactivity	Dissociation Constant KD (~IC50)
				Human	MHC Binding	Positive-High	HLA-DRB3*01:01	II	Purified MHC/Competitive/Radioactivity	Dissociation Constant KD (~IC50)
				Human	MHC Binding	Negative	HLA-DRB1*08:02	II	Purified MHC/Competitive/Radioactivity	Dissociation Constant KD (~IC50)
				Human	MHC Binding	Positive-Low	HLA-DRB1*04:01	II	Purified MHC/Competitive/Radioactivity	Half Maximal Inhibitory Concentration (IC50)
				Human	MHC Binding	Negative	HLA-DRB1*13:02	II	Purified MHC/Competitive/Radioactivity	Half Maximal Inhibitory Concentration (IC50)
				Human	MHC Binding	Positive-Low	HLA-DRB1*04:04	II	Purified MHC/Competitive/Radioactivity	Half Maximal Inhibitory Concentration (IC50)
				Human	MHC Binding	Positive-Low	HLA-DRB1*04:05	II	Purified MHC/Competitive/Radioactivity	Half Maximal Inhibitory Concentration (IC50)
				Human	MHC Binding	Positive-Low	HLA-DRB5*01:01	II	Purified MHC/Competitive/Radioactivity	Half Maximal Inhibitory Concentration (IC50)
				Human	MHC Binding	Negative	HLA-DRB1*03:01	II	Purified MHC/Competitive/Radioactivity	Half Maximal Inhibitory Concentration (IC50)
				Human	MHC Binding	Negative	HLA-DRB1*09:01	II	Purified MHC/Competitive/Radioactivity	Dissociation Constant KD (~IC50)
				Human	MHC Binding	Positive-Low	HLA-DRB1*07:01	II	Purified MHC/Competitive/Radioactivity	Half Maximal Inhibitory Concentration (IC50)
				Human	MHC Binding	Negative	HLA-DRB1*11:01	II	Purified MHC/Competitive/Radioactivity	Dissociation Constant KD (~IC50)
190783	DENV-3 (3) (SLMC-96)	(NS1 269-283)	HLGKLELDFNYCEGT	Human	MHC Binding	Positive-High	HLA-DRB1*04:05	II	Purified MHC/Competitive/Radioactivity	Dissociation Constant KD (~IC50)	Eduardo J M Nascimento, 2013 (PLoS Negl Trop Dis. 7(10):e2497.)
				Human	MHC Binding	Positive-Low	HLA-DRB1*13:02	II	Purified MHC/Competitive/Radioactivity	Half Maximal Inhibitory Concentration (IC50)
				Human	MHC Binding	Negative	HLA-DRB1*07:01	II	Purified MHC/Competitive/Radioactivity	Half Maximal Inhibitory Concentration (IC50)
				Human	MHC Binding	Positive-Low	HLA-DRB5*01:01	II	Purified MHC/Competitive/Radioactivity	Half Maximal Inhibitory Concentration (IC50)
				Human	MHC Binding	Positive-Low	HLA-DRB1*01:01	II	Purified MHC/Competitive/Radioactivity	Half Maximal Inhibitory Concentration (IC50)
				Human	MHC Binding	Negative	HLA-DRB1*11:01	II	Purified MHC/Competitive/Radioactivity	Dissociation Constant KD (~IC50)
				Human	MHC Binding	Positive-Low	HLA-DRB1*15:01	II	Purified MHC/Competitive/Radioactivity	Half Maximal Inhibitory Concentration (IC50)
				Human	MHC Binding	Positive-High	HLA-DRB1*04:01	II	Purified MHC/Competitive/Radioactivity	Dissociation Constant KD (~IC50)
				Human	MHC Binding	Positive-High	HLA-DRB4*01:01	II	Purified MHC/Competitive/Radioactivity	Dissociation Constant KD (~IC50)
				Human	MHC Binding	Positive-High	HLA-DRB1*03:01	II	Purified MHC/Competitive/Radioactivity	Dissociation Constant KD (~IC50)
				Human	MHC Binding	Negative	HLA-DRB1*09:01	II	Purified MHC/Competitive/Radioactivity	Half Maximal Inhibitory Concentration (IC50)
				Human	MHC Binding	Positive-High	HLA-DRB3*01:01	II	Purified MHC/Competitive/Radioactivity	Dissociation Constant KD (~IC50)
				Human	MHC Binding	Positive-Low	HLA-DRB1*08:02	II	Purified MHC/Competitive/Radioactivity	Half Maximal Inhibitory Concentration (IC50)
				Human	MHC Binding	Positive-Low	HLA-DRB1*04:04	II	Purified MHC/Competitive/Radioactivity	Half Maximal Inhibitory Concentration (IC50)
190787	DENV-3 (3) (SLMC-96)	(NS1 229-243)	HTLWSNGVLESDMII	Human	MHC Binding	Negative	HLA-DRB1*01:01	II	Purified MHC/Competitive/Radioactivity	Half Maximal Inhibitory Concentration (IC50)	Eduardo J M Nascimento, 2013 (PLoS Negl Trop Dis. 7(10):e2497.)
				Human	MHC Binding	Negative	HLA-DRB1*04:04	II	Purified MHC/Competitive/Radioactivity	Dissociation Constant KD (~IC50)
				Human	MHC Binding	Negative	HLA-DRB5*01:01	II	Purified MHC/Competitive/Radioactivity	Dissociation Constant KD (~IC50)
				Human	MHC Binding	Positive-Low	HLA-DRB1*13:02	II	Purified MHC/Competitive/Radioactivity	Half Maximal Inhibitory Concentration (IC50)
				Human	MHC Binding	Negative	HLA-DRB1*11:01	II	Purified MHC/Competitive/Radioactivity	Dissociation Constant KD (~IC50)
				Human	MHC Binding	Positive-Intermediate	HLA-DRB3*01:01	II	Purified MHC/Competitive/Radioactivity	Dissociation Constant KD (~IC50)
				Human	MHC Binding	Positive-Low	HLA-DRB1*04:05	II	Purified MHC/Competitive/Radioactivity	Half Maximal Inhibitory Concentration (IC50)
				Human	MHC Binding	Negative	HLA-DRB1*09:01	II	Purified MHC/Competitive/Radioactivity	Half Maximal Inhibitory Concentration (IC50)
				Human	MHC Binding	Positive-Low	HLA-DRB1*07:01	II	Purified MHC/Competitive/Radioactivity	Half Maximal Inhibitory Concentration (IC50)
				Human	MHC Binding	Positive-Low	HLA-DRB1*15:01	II	Purified MHC/Competitive/Radioactivity	Half Maximal Inhibitory Concentration (IC50)
				Human	MHC Binding	Positive	HLA-DRB1*03:01	II	Purified MHC/Competitive/Radioactivity	Dissociation Constant KD (~IC50)
				Human	MHC Binding	Positive-Low	HLA-DRB1*08:02	II	Purified MHC/Competitive/Radioactivity	Half Maximal Inhibitory Concentration (IC50)
				Human	MHC Binding	Positive	HLA-DRB1*04:01	II	Purified MHC/Competitive/Radioactivity	Dissociation Constant KD (~IC50)
				Human	MHC Binding	Positive-Low	HLA-DRB4*01:01	II	Purified MHC/Competitive/Radioactivity	Half Maximal Inhibitory Concentration (IC50)
190810	DENV-3 (3) (SLMC-117)	(NS1 33-47)	KFQADSPKRLATAIA	Human	MHC Binding	Negative	HLA-DRB1*08:02	II	Purified MHC/Competitive/Radioactivity	Half Maximal Inhibitory Concentration (IC50)	Eduardo J M Nascimento, 2013 (PLoS Negl Trop Dis. 7(10):e2497.)
				Human	MHC Binding	Positive-High	HLA-DRB1*01:01	II	Purified MHC/Competitive/Radioactivity	Dissociation Constant KD (~IC50)
				Human	MHC Binding	Positive-Low	HLA-DRB1*09:01	II	Purified MHC/Competitive/Radioactivity	Half Maximal Inhibitory Concentration (IC50)
				Human	MHC Binding	Positive-Low	HLA-DRB1*03:01	II	Purified MHC/Competitive/Radioactivity	Half Maximal Inhibitory Concentration (IC50)
				Human	MHC Binding	Positive-Intermediate	HLA-DRB5*01:01	II	Purified MHC/Competitive/Radioactivity	Dissociation Constant KD (~IC50)
				Human	MHC Binding	Positive-Low	HLA-DRB1*07:01	II	Purified MHC/Competitive/Radioactivity	Half Maximal Inhibitory Concentration (IC50)
				Human	MHC Binding	Positive-High	HLA-DRB3*01:01	II	Purified MHC/Competitive/Radioactivity	Dissociation Constant KD (~IC50)
				Human	MHC Binding	Positive	HLA-DRB1*13:02	II	Purified MHC/Competitive/Radioactivity	Dissociation Constant KD (~IC50)
				Human	MHC Binding	Negative	HLA-DRB1*04:05	II	Purified MHC/Competitive/Radioactivity	Dissociation Constant KD (~IC50)
				Human	MHC Binding	Negative	HLA-DRB1*04:04	II	Purified MHC/Competitive/Radioactivity	Dissociation Constant KD (~IC50)
				Human	MHC Binding	Positive-Low	HLA-DRB1*04:01	II	Purified MHC/Competitive/Radioactivity	Half Maximal Inhibitory Concentration (IC50)
				Human	MHC Binding	Negative	HLA-DRB1*15:01	II	Purified MHC/Competitive/Radioactivity	Dissociation Constant KD (~IC50)
				Human	MHC Binding	Positive-Low	HLA-DRB1*11:01	II	Purified MHC/Competitive/Radioactivity	Half Maximal Inhibitory Concentration (IC50)
				Human	MHC Binding	Positive-Low	HLA-DRB4*01:01	II	Purified MHC/Competitive/Radioactivity	Dissociation Constant KD (~IC50)
190825	DENV-3 (3) (SLMC-117)	(NS1 69-83)	KQIANELNYILWENN	Human	MHC Binding	Positive-Low	HLA-DRB1*09:01	II	Purified MHC/Competitive/Radioactivity	Half Maximal Inhibitory Concentration (IC50)	Eduardo J M Nascimento, 2013 (PLoS Negl Trop Dis. 7(10):e2497.)
				Human	MHC Binding	Positive-Low	HLA-DRB1*04:04	II	Purified MHC/Competitive/Radioactivity	Half Maximal Inhibitory Concentration (IC50)
				Human	MHC Binding	Positive-Low	HLA-DRB5*01:01	II	Purified MHC/Competitive/Radioactivity	Half Maximal Inhibitory Concentration (IC50)
				Human	MHC Binding	Positive-Intermediate	HLA-DRB1*04:05	II	Purified MHC/Competitive/Radioactivity	Dissociation Constant KD (~IC50)
				Human	MHC Binding	Negative	HLA-DRB1*11:01	II	Purified MHC/Competitive/Radioactivity	Half Maximal Inhibitory Concentration (IC50)
				Human	MHC Binding	Positive-High	HLA-DRB1*01:01	II	Purified MHC/Competitive/Radioactivity	Dissociation Constant KD (~IC50)
				Human	MHC Binding	Positive	HLA-DRB1*15:01	II	Purified MHC/Competitive/Radioactivity	Dissociation Constant KD (~IC50)
				Human	MHC Binding	Positive	HLA-DRB1*13:02	II	Purified MHC/Competitive/Radioactivity	Dissociation Constant KD (~IC50)
				Human	MHC Binding	Positive-High	HLA-DRB3*01:01	II	Purified MHC/Competitive/Radioactivity	Dissociation Constant KD (~IC50)
				Human	MHC Binding	Positive	HLA-DRB1*04:01	II	Purified MHC/Competitive/Radioactivity	Dissociation Constant KD (~IC50)
				Human	MHC Binding	Positive	HLA-DRB1*08:02	II	Purified MHC/Competitive/Radioactivity	Dissociation Constant KD (~IC50)
				Human	MHC Binding	Positive-Low	HLA-DRB1*07:01	II	Purified MHC/Competitive/Radioactivity	Half Maximal Inhibitory Concentration (IC50)
				Human	MHC Binding	Positive-Intermediate	HLA-DRB4*01:01	II	Purified MHC/Competitive/Radioactivity	Dissociation Constant KD (~IC50)
				Human	MHC Binding	Positive-Intermediate	HLA-DRB1*03:01	II	Purified MHC/Competitive/Radioactivity	Dissociation Constant KD (~IC50)
				Human	T Cell	Positive	HLA-DR2	II	ELISPOT	IFNg Release
190838	DENV-3 (3) (SLMC-96)	(NS1 237-251)	LESDMIIPKSLAGPI	Human	MHC Binding	Positive-Low	HLA-DRB1*01:01	II	Purified MHC/Competitive/Radioactivity	Half Maximal Inhibitory Concentration (IC50)	Eduardo J M Nascimento, 2013 (PLoS Negl Trop Dis. 7(10):e2497.)
				Human	MHC Binding	Negative	HLA-DRB1*04:04	II	Purified MHC/Competitive/Radioactivity	Half Maximal Inhibitory Concentration (IC50)
				Human	MHC Binding	Positive-Low	HLA-DRB1*09:01	II	Purified MHC/Competitive/Radioactivity	Half Maximal Inhibitory Concentration (IC50)
				Human	MHC Binding	Positive-Low	HLA-DRB1*03:01	II	Purified MHC/Competitive/Radioactivity	Half Maximal Inhibitory Concentration (IC50)
				Human	MHC Binding	Negative	HLA-DRB4*01:01	II	Purified MHC/Competitive/Radioactivity	Dissociation Constant KD (~IC50)
				Human	MHC Binding	Positive-Low	HLA-DRB1*13:02	II	Purified MHC/Competitive/Radioactivity	Half Maximal Inhibitory Concentration (IC50)
				Human	MHC Binding	Positive-Low	HLA-DRB1*15:01	II	Purified MHC/Competitive/Radioactivity	Half Maximal Inhibitory Concentration (IC50)
				Human	MHC Binding	Positive-Low	HLA-DRB3*01:01	II	Purified MHC/Competitive/Radioactivity	Half Maximal Inhibitory Concentration (IC50)
				Human	MHC Binding	Negative	HLA-DRB1*04:05	II	Purified MHC/Competitive/Radioactivity	Dissociation Constant KD (~IC50)
				Human	MHC Binding	Positive-Low	HLA-DRB1*11:01	II	Purified MHC/Competitive/Radioactivity	Half Maximal Inhibitory Concentration (IC50)
				Human	MHC Binding	Negative	HLA-DRB5*01:01	II	Purified MHC/Competitive/Radioactivity	Half Maximal Inhibitory Concentration (IC50)
				Human	MHC Binding	Negative	HLA-DRB1*04:01	II	Purified MHC/Competitive/Radioactivity	Half Maximal Inhibitory Concentration (IC50)
				Human	MHC Binding	Negative	HLA-DRB1*08:02	II	Purified MHC/Competitive/Radioactivity	Half Maximal Inhibitory Concentration (IC50)
				Human	MHC Binding	Positive-Low	HLA-DRB1*07:01	II	Purified MHC/Competitive/Radioactivity	Half Maximal Inhibitory Concentration (IC50)
190857	DENV-3 (3) (SLMC-117)	(NS1 241-255)	MIIPKSLAGPISQHN	Human	MHC Binding	Positive-Low	HLA-DRB1*08:02	II	Purified MHC/Competitive/Radioactivity	Half Maximal Inhibitory Concentration (IC50)	Eduardo J M Nascimento, 2013 (PLoS Negl Trop Dis. 7(10):e2497.)
				Human	MHC Binding	Positive-Low	HLA-DRB1*09:01	II	Purified MHC/Competitive/Radioactivity	Half Maximal Inhibitory Concentration (IC50)
				Human	MHC Binding	Positive-Low	HLA-DRB5*01:01	II	Purified MHC/Competitive/Radioactivity	Half Maximal Inhibitory Concentration (IC50)
				Human	MHC Binding	Positive-Low	HLA-DRB1*07:01	II	Purified MHC/Competitive/Radioactivity	Half Maximal Inhibitory Concentration (IC50)
				Human	MHC Binding	Positive-Intermediate	HLA-DRB3*01:01	II	Purified MHC/Competitive/Radioactivity	Dissociation Constant KD (~IC50)
				Human	MHC Binding	Positive-Low	HLA-DRB1*04:05	II	Purified MHC/Competitive/Radioactivity	Half Maximal Inhibitory Concentration (IC50)
				Human	MHC Binding	Positive-Low	HLA-DRB1*11:01	II	Purified MHC/Competitive/Radioactivity	Half Maximal Inhibitory Concentration (IC50)
				Human	MHC Binding	Positive-Low	HLA-DRB1*15:01	II	Purified MHC/Competitive/Radioactivity	Half Maximal Inhibitory Concentration (IC50)
				Human	MHC Binding	Negative	HLA-DRB1*03:01	II	Purified MHC/Competitive/Radioactivity	Dissociation Constant KD (~IC50)
				Human	MHC Binding	Positive-High	HLA-DRB1*01:01	II	Purified MHC/Competitive/Radioactivity	Dissociation Constant KD (~IC50)
				Human	MHC Binding	Positive-Low	HLA-DRB1*13:02	II	Purified MHC/Competitive/Radioactivity	Half Maximal Inhibitory Concentration (IC50)
				Human	MHC Binding	Positive-Low	HLA-DRB4*01:01	II	Purified MHC/Competitive/Radioactivity	Half Maximal Inhibitory Concentration (IC50)
				Human	MHC Binding	Negative	HLA-DRB1*04:04	II	Purified MHC/Competitive/Radioactivity	Dissociation Constant KD (~IC50)
				Human	MHC Binding	Positive-Low	HLA-DRB1*04:01	II	Purified MHC/Competitive/Radioactivity	Half Maximal Inhibitory Concentration (IC50)
190923	DENV-3 (3) (SLMC-117)	(NS1 129-143)	QNSSFIIDGPNTPEC	Human	MHC Binding	Positive-High	HLA-DRB3*01:01	II	Purified MHC/Competitive/Radioactivity	Dissociation Constant KD (~IC50)	Eduardo J M Nascimento, 2013 (PLoS Negl Trop Dis. 7(10):e2497.)
				Human	MHC Binding	Positive	HLA-DRB5*01:01	II	Purified MHC/Competitive/Radioactivity	Dissociation Constant KD (~IC50)
				Human	MHC Binding	Positive-Intermediate	HLA-DRB4*01:01	II	Purified MHC/Competitive/Radioactivity	Dissociation Constant KD (~IC50)
				Human	MHC Binding	Positive-High	HLA-DRB1*04:01	II	Purified MHC/Competitive/Radioactivity	Dissociation Constant KD (~IC50)
				Human	MHC Binding	Positive-Low	HLA-DRB1*08:02	II	Purified MHC/Competitive/Radioactivity	Half Maximal Inhibitory Concentration (IC50)
				Human	MHC Binding	Positive-Low	HLA-DRB1*13:02	II	Purified MHC/Competitive/Radioactivity	Half Maximal Inhibitory Concentration (IC50)
				Human	MHC Binding	Positive	HLA-DRB1*03:01	II	Purified MHC/Competitive/Radioactivity	Dissociation Constant KD (~IC50)
				Human	MHC Binding	Positive	HLA-DRB1*04:04	II	Purified MHC/Competitive/Radioactivity	Dissociation Constant KD (~IC50)
				Human	MHC Binding	Positive-Low	HLA-DRB1*01:01	II	Purified MHC/Competitive/Radioactivity	Half Maximal Inhibitory Concentration (IC50)
				Human	MHC Binding	Positive-Low	HLA-DRB1*07:01	II	Purified MHC/Competitive/Radioactivity	Half Maximal Inhibitory Concentration (IC50)
				Human	MHC Binding	Positive-Low	HLA-DRB1*11:01	II	Purified MHC/Competitive/Radioactivity	Half Maximal Inhibitory Concentration (IC50)
				Human	MHC Binding	Positive-Low	HLA-DRB1*15:01	II	Purified MHC/Competitive/Radioactivity	Half Maximal Inhibitory Concentration (IC50)
				Human	MHC Binding	Positive-Low	HLA-DRB1*09:01	II	Purified MHC/Competitive/Radioactivity	Half Maximal Inhibitory Concentration (IC50)
				Human	MHC Binding	Positive	HLA-DRB1*04:05	II	Purified MHC/Competitive/Radioactivity	Dissociation Constant KD (~IC50)
190985	DENV-3 (3) (SLMC-96)	(NS1 233-247)	SNGVLESDMIIPKSL	Human	MHC Binding	Negative	HLA-DRB1*11:01	II	Purified MHC/Competitive/Radioactivity	Dissociation Constant KD (~IC50)	Eduardo J M Nascimento, 2013 (PLoS Negl Trop Dis. 7(10):e2497.)
				Human	MHC Binding	Positive-Low	HLA-DRB1*13:02	II	Purified MHC/Competitive/Radioactivity	Half Maximal Inhibitory Concentration (IC50)
				Human	MHC Binding	Positive	HLA-DRB3*01:01	II	Purified MHC/Competitive/Radioactivity	Dissociation Constant KD (~IC50)
				Human	MHC Binding	Positive-High	HLA-DRB1*04:01	II	Purified MHC/Competitive/Radioactivity	Dissociation Constant KD (~IC50)
				Human	MHC Binding	Positive-Low	HLA-DRB1*04:04	II	Purified MHC/Competitive/Radioactivity	Half Maximal Inhibitory Concentration (IC50)
				Human	MHC Binding	Positive-Low	HLA-DRB1*04:05	II	Purified MHC/Competitive/Radioactivity	Half Maximal Inhibitory Concentration (IC50)
				Human	MHC Binding	Positive-Low	HLA-DRB1*08:02	II	Purified MHC/Competitive/Radioactivity	Half Maximal Inhibitory Concentration (IC50)
				Human	MHC Binding	Positive-Low	HLA-DRB5*01:01	II	Purified MHC/Competitive/Radioactivity	Half Maximal Inhibitory Concentration (IC50)
				Human	MHC Binding	Positive-Low	HLA-DRB1*01:01	II	Purified MHC/Competitive/Radioactivity	Half Maximal Inhibitory Concentration (IC50)
				Human	MHC Binding	Positive-Low	HLA-DRB4*01:01	II	Purified MHC/Competitive/Radioactivity	Half Maximal Inhibitory Concentration (IC50)
				Human	MHC Binding	Negative	HLA-DRB1*09:01	II	Purified MHC/Competitive/Radioactivity	Half Maximal Inhibitory Concentration (IC50)
				Human	MHC Binding	Negative	HLA-DRB1*07:01	II	Purified MHC/Competitive/Radioactivity	Dissociation Constant KD (~IC50)
				Human	MHC Binding	Positive-Low	HLA-DRB1*15:01	II	Purified MHC/Competitive/Radioactivity	Half Maximal Inhibitory Concentration (IC50)
				Human	MHC Binding	Positive-High	HLA-DRB1*03:01	II	Purified MHC/Competitive/Radioactivity	Dissociation Constant KD (~IC50)
				Human	MHC Binding	Positive-High	HLA-DRB1*13:02	II	Purified MHC/Competitive/Radioactivity	Dissociation Constant KD (~IC50)
191002	DENV-3 (3) (SLMC-96)	(NS1 293-307)	TRGPSLRTTTVSGKL	Human	MHC Binding	Negative	HLA-DRB1*13:02	II	Purified MHC/Competitive/Radioactivity	Half Maximal Inhibitory Concentration (IC50)	Eduardo J M Nascimento, 2013 (PLoS Negl Trop Dis. 7(10):e2497.)
				Human	MHC Binding	Positive-Low	HLA-DRB3*01:01	II	Purified MHC/Competitive/Radioactivity	Half Maximal Inhibitory Concentration (IC50)
				Human	MHC Binding	Positive-Intermediate	HLA-DRB1*04:01	II	Purified MHC/Competitive/Radioactivity	Dissociation Constant KD (~IC50)
				Human	MHC Binding	Negative	HLA-DRB1*08:02	II	Purified MHC/Competitive/Radioactivity	Half Maximal Inhibitory Concentration (IC50)
				Human	MHC Binding	Negative	HLA-DRB1*09:01	II	Purified MHC/Competitive/Radioactivity	Half Maximal Inhibitory Concentration (IC50)
				Human	MHC Binding	Positive-Low	HLA-DRB1*04:05	II	Purified MHC/Competitive/Radioactivity	Half Maximal Inhibitory Concentration (IC50)
				Human	MHC Binding	Positive-Intermediate	HLA-DRB4*01:01	II	Purified MHC/Competitive/Radioactivity	Dissociation Constant KD (~IC50)
				Human	MHC Binding	Negative	HLA-DRB1*15:01	II	Purified MHC/Competitive/Radioactivity	Half Maximal Inhibitory Concentration (IC50)
				Human	MHC Binding	Negative	HLA-DRB1*11:01	II	Purified MHC/Competitive/Radioactivity	Dissociation Constant KD (~IC50)
				Human	MHC Binding	Positive-Low	HLA-DRB5*01:01	II	Purified MHC/Competitive/Radioactivity	Half Maximal Inhibitory Concentration (IC50)
				Human	MHC Binding	Positive-Low	HLA-DRB1*01:01	II	Purified MHC/Competitive/Radioactivity	Half Maximal Inhibitory Concentration (IC50)
				Human	MHC Binding	Positive-High	HLA-DRB1*07:01	II	Purified MHC/Competitive/Radioactivity	Dissociation Constant KD (~IC50)
				Human	MHC Binding	Positive	HLA-DRB1*03:01	II	Purified MHC/Competitive/Radioactivity	Dissociation Constant KD (~IC50)
				Human	MHC Binding	Positive-Low	HLA-DRB1*04:04	II	Purified MHC/Competitive/Radioactivity	Half Maximal Inhibitory Concentration (IC50)
191008	DENV-3 (3) (SLMC-117)	(NS1 117-131)	TWGKAKIVTAETQNS	Human	MHC Binding	Positive-Intermediate	HLA-DRB1*04:04	II	Purified MHC/Competitive/Radioactivity	Dissociation Constant KD (~IC50)	Eduardo J M Nascimento, 2013 (PLoS Negl Trop Dis. 7(10):e2497.)
				Human	MHC Binding	Positive-Low	HLA-DRB1*09:01	II	Purified MHC/Competitive/Radioactivity	Half Maximal Inhibitory Concentration (IC50)
				Human	MHC Binding	Positive	HLA-DRB1*04:05	II	Purified MHC/Competitive/Radioactivity	Dissociation Constant KD (~IC50)
				Human	MHC Binding	Positive-Low	HLA-DRB1*01:01	II	Purified MHC/Competitive/Radioactivity	Half Maximal Inhibitory Concentration (IC50)
				Human	MHC Binding	Positive-Low	HLA-DRB1*15:01	II	Purified MHC/Competitive/Radioactivity	Half Maximal Inhibitory Concentration (IC50)
				Human	MHC Binding	Positive-Low	HLA-DRB1*07:01	II	Purified MHC/Competitive/Radioactivity	Half Maximal Inhibitory Concentration (IC50)
				Human	MHC Binding	Positive-Intermediate	HLA-DRB3*01:01	II	Purified MHC/Competitive/Radioactivity	Dissociation Constant KD (~IC50)
				Human	MHC Binding	Positive-Low	HLA-DRB5*01:01	II	Purified MHC/Competitive/Radioactivity	Half Maximal Inhibitory Concentration (IC50)
				Human	MHC Binding	Positive-Low	HLA-DRB1*03:01	II	Purified MHC/Competitive/Radioactivity	Half Maximal Inhibitory Concentration (IC50)
				Human	MHC Binding	Negative	HLA-DRB1*11:01	II	Purified MHC/Competitive/Radioactivity	Half Maximal Inhibitory Concentration (IC50)
				Human	MHC Binding	Positive-Low	HLA-DRB1*13:02	II	Purified MHC/Competitive/Radioactivity	Half Maximal Inhibitory Concentration (IC50)
				Human	MHC Binding	Positive-High	HLA-DRB1*08:02	II	Purified MHC/Competitive/Radioactivity	Dissociation Constant KD (~IC50)
				Human	MHC Binding	Positive-High	HLA-DRB1*04:01	II	Purified MHC/Competitive/Radioactivity	Dissociation Constant KD (~IC50)
				Human	MHC Binding	Positive-Intermediate	HLA-DRB4*01:01	II	Purified MHC/Competitive/Radioactivity	Dissociation Constant KD (~IC50)
620022	DENV-2 (2) (Thailand/16681/2009)	(NS1 101-130)	KRSLRPQPTELKYSWKTWGKAKMLSTESHN	Human	B Cell	Negative	-N/A-	-N/A-	Microarray	Qualitative Binding	Tomer Hertz, 2017 (J Immunol. 198(10):4025-4035.)
				Human	B Cell	Positive	-N/A-	-N/A-	Microarray	Qualitative Binding
				Human	B Cell	Positive	-N/A-	-N/A-	Microarray	Qualitative Binding
				Human	B Cell	Positive	-N/A-	-N/A-	Microarray	Qualitative Binding
				Human	B Cell	Positive	-N/A-	-N/A-	Microarray	Qualitative Binding
				Human	B Cell	Positive	-N/A-	-N/A-	Microarray	Qualitative Binding
				Human	B Cell	Negative	-N/A-	-N/A-	Microarray	Qualitative Binding
				Human	B Cell	Positive	-N/A-	-N/A-	Microarray	Qualitative Binding
620025	DENV-3 (3) (SLMC-96)	(NS1 101-130)	KRTLTPQPMELKYSWKTWGKAKIVTAETQN	Human	B Cell	Positive	-N/A-	-N/A-	Microarray	Qualitative Binding	Tomer Hertz, 2017 (J Immunol. 198(10):4025-4035.)
				Human	B Cell	Negative	-N/A-	-N/A-	Microarray	Qualitative Binding

## Sheet: Epitopes
IEDB ID	MHC Allele Source Species	Epitope Name	Epitope Sequence	Host	Assay Type Category	Assay Results	MHC Allele Name	MHC Allele Class	Methods	Measurement	References
2246	DENV-2 (2-American) (Puerto Rico/PR159-S1/1969)	peptide 61 (NS1 121-129)	AKMLSTELH	Human	B Cell	Positive	-N/A-	-N/A-	ELISA	Qualitative Binding	Andrew K I Falconar, 2007 (Clin Vaccine Immunol. 14(5):493-504.)
10124	DENV-2 (2-American) (Puerto Rico/PR159-S1/1969)	peptide 1 (NS1 1-9)	DSGCVVSWK	Human	B Cell	Positive-High	-N/A-	-N/A-	ELISA	Qualitative Binding	Andrew K I Falconar, 2007 (Clin Vaccine Immunol. 14(5):493-504.)
10125	DENV-2 (2-American) (Puerto Rico/PR159-S1/1969) DENV-2 (2-AsianII) (New-Guinea-C)	D2 NS1-P1 (1-15)	DSGCVVSWKNKELKC	Human	B Cell	Positive	-N/A-	-N/A-	ELISA	Qualitative Binding	J H Huang, 1999 (J Med Virol, 57(1):1-8.)
						Positive	-N/A-	-N/A-	Biological Activity	Hemagglutination Inhibition
						Positive	-N/A-	-N/A-	Biological Activity	Hemagglutination Inhibition
						Positive	-N/A-	-N/A-	Biological Activity	Hemagglutination Inhibition
						Negative	-N/A-	-N/A-	ELISA	Qualitative Binding
						Positive	-N/A-	-N/A-	Biological Activity	Hemagglutination Inhibition
13267	DENV-2 (2-American) (Puerto Rico/PR159-S1/1969)	AFLX1 peptide (NS1 110-129)	ELRYSWKTWGKAKMLSTELH	Human	B Cell	Positive	-N/A-	-N/A-	ELISA	Qualitative Binding	Andrew K I Falconar, 2007 (Clin Vaccine Immunol. 14(5):493-504.)
18929	DENV-2 (2-American) (Puerto Rico/PR159-S1/1969)	peptide 2 (NS1 3-11)	GCVVSWKNK	Human	B Cell	Positive-High	-N/A-	-N/A-	ELISA	Qualitative Binding	Andrew K I Falconar, 2007 (Clin Vaccine Immunol. 14(5):493-504.)
19225	DENV-1 (1-IV) (Nauru-Island/45AZ5) DENV-1 (1-IV) (A88) DENV-2 (2-American) (Iqt2913) DENV-3 (Indonesia/MKS-WS78/2010) DENV-3 (Indonesia/MKS-WS79b/2010)	Dengue [B44] 14670 (NS1 325-333)	GEDGCWYGM	Human	MHC Binding	Positive-Low	HLA-B*18:01	I	Purified MHC/Direct/Fluorescence	Dissociation Constant KD (~EC50)	Ole Lund, 2011 (PLoS One. 6(10):e26494.) Daniela Weiskopf, 2014 (J Virol. 11383-11394.) Bjoern Peters, Mikkel Harndahl, Michael Rasmussen (ViPR database)
				Human	MHC Binding	Positive-High	HLA-B*40:01	I	Purified MHC/Direct/Radioactivity	Half Life
				Human	MHC Binding	Negative	HLA-B*44:02	I	Purified MHC/Direct/Fluorescence	Dissociation Constant KD (~EC50)
				Human	MHC Binding	Negative	HLA-B*44:02	I	Purified MHC/Direct/Fluorescence	Dissociation Constant KD (~EC50)
				Human	MHC Binding	Positive-High	HLA-B*40:01	I	Purified MHC/Direct/Fluorescence	Dissociation Constant KD (~EC50)
				Human	MHC Binding	Positive-High	HLA-B*40:01	I	Purified MHC/Direct/Radioactivity	Half Life
				Human	MHC Binding	Positive-High	HLA-B*40:01	I	Purified MHC/Competitive/Radioactivity	Dissociation Constant KD (~IC50)
				Human	MHC Binding	Positive-High	HLA-B*40:01	I	Purified MHC/Direct/Fluorescence	Dissociation Constant KD (~EC50)
				Human	MHC Binding	Positive-Low	HLA-B*18:01	I	Purified MHC/Direct/Fluorescence	Dissociation Constant KD (~EC50)
				Human	MHC Binding	Positive-High	HLA-B*40:01	I	Purified MHC/Direct/Fluorescence	Dissociation Constant KD (~EC50)
				Human	T Cell	Positive	HLA-B*40:01	I	ELISPOT	IFNg Release
				Human	T Cell	Positive	HLA-B*40:01	I	ELISPOT	IFNg Release
21783	DENV-1 (1-IV) (Nauru-Island/45AZ5) DENV-1 (1-IV) (A88) DENV-1 (1-IV) (China/71-02GZ) DENV-3 (Indonesia/MKS-WS78/2010) DENV-3 (Indonesia/MKS-WS79b/2010)	Dengue [B7] 14720 (NS1 295-303)	GPSLRTTTV	Human	MHC Binding	Positive-High	HLA-B*07:02	I	Purified MHC/Direct/Radioactivity	Half Life	Ole Lund, 2011 (PLoS One. 6(10):e26494.) Daniela Weiskopf, 2014 (J Virol. 11383-11394.) Bjoern Peters, Mikkel Harndahl, Michael Rasmussen (ViPR database)
				Human	MHC Binding	Positive-High	HLA-B*07:02	I	Purified MHC/Competitive/Fluorescence	Half Maximal Inhibitory Concentration (IC50)
				Human	MHC Binding	Negative	HLA-B*51:01	I	Purified MHC/Direct/Fluorescence	Dissociation Constant KD (~EC50)
				Human	MHC Binding	Positive-High	HLA-B*07:02	I	Purified MHC/Direct/Radioactivity	Half Life
				Human	MHC Binding	Positive-High	HLA-B*07:02	I	Purified MHC/Direct/Fluorescence	Dissociation Constant KD (~EC50)
				Human	MHC Binding	Negative	HLA-B*35:01	I	Purified MHC/Direct/Radioactivity	Half Life
				Human	MHC Binding	Positive-High	HLA-B*07:02	I	Purified MHC/Direct/Fluorescence	Dissociation Constant KD (~EC50)
				Human	MHC Binding	Positive-High	HLA-B*07:02	I	Purified MHC/Competitive/Fluorescence	Half Maximal Inhibitory Concentration (IC50)
				Human	MHC Binding	Negative	HLA-B*51:01	I	Purified MHC/Direct/Fluorescence	Dissociation Constant KD (~EC50)
				Human	MHC Binding	Positive-High	HLA-B*07:02	I	Purified MHC/Direct/Fluorescence	Dissociation Constant KD (~EC50)
				Human	MHC Binding	Negative	HLA-B*35:01	I	Purified MHC/Direct/Radioactivity	Half Life
				Human	T Cell	Positive	HLA-B*07:02	I	ELISPOT	IFNg Release
				Human	T Cell	Positive	HLA-B*07:02	I	ELISPOT	IFNg Release
24687	DENV-1 (1-IV) (Nauru-Island/45AZ5) DENV-4 (4-II) (M14931)	Dengue [B27] 14660 (NS1 181-189)	HRLMSAAIK	Human	MHC Binding	Positive-High	HLA-B*27:05	I	Purified MHC/Direct/Fluorescence	Dissociation Constant KD (~EC50)	Ole Lund, 2011 (PLoS One. 6(10):e26494.) Mikkel Harndahl (ViPR database)
				Human	MHC Binding	Positive-High	HLA-B*27:05	I	Purified MHC/Direct/Fluorescence	Dissociation Constant KD (~EC50)
				Human	MHC Binding	Negative	HLA-B*48:01	I	Purified MHC/Direct/Fluorescence	Dissociation Constant KD (~EC50)
				Human	MHC Binding	Positive-High	HLA-B*27:05	I	Purified MHC/Direct/Fluorescence	Dissociation Constant KD (~EC50)
				Human	MHC Binding	Negative	HLA-B*48:01	I	Purified MHC/Direct/Fluorescence	Dissociation Constant KD (~EC50)
				Human	MHC Binding	Positive-High	HLA-B*27:05	I	Purified MHC/Direct/Fluorescence	Dissociation Constant KD (~EC50)
				Human	MHC Binding	Positive-High	HLA-B*27:05	I	Purified MHC/Direct/Fluorescence	Dissociation Constant KD (~EC50)
				Human	MHC Binding	Negative	HLA-B*48:01	I	Purified MHC/Direct/Fluorescence	Dissociation Constant KD (~EC50)
29978	DENV-1 (1-IV) (Nauru-Island/45AZ5) DENV-1 (1-IV) (A88) DENV-4 (4-II) (M14931)	Dengue [B58] 14688 (NS1 192-200)	KAVHADMGY	Human	MHC Binding	Positive-High	HLA-B*57:01	I	Purified MHC/Competitive/Radioactivity	Dissociation Constant KD (~IC50)	Ole Lund, 2011 (PLoS One. 6(10):e26494.) Bjoern Peters, Mikkel Harndahl, Michael Rasmussen (ViPR database)
				Human	MHC Binding	Positive-High	HLA-B*58:01	I	Purified MHC/Direct/Fluorescence	Dissociation Constant KD (~EC50)
				Human	MHC Binding	Positive-Intermediate	HLA-A*30:02	I	Purified MHC/Competitive/Radioactivity	Dissociation Constant KD (~IC50)
				Human	MHC Binding	Positive-Intermediate	HLA-B*15:01	I	Purified MHC/Direct/Radioactivity	Half Life
				Human	MHC Binding	Positive-Intermediate	HLA-B*15:01	I	Purified MHC/Direct/Radioactivity	Half Life
				Human	MHC Binding	Positive-Intermediate	HLA-B*35:01	I	Purified MHC/Competitive/Fluorescence	Dissociation Constant KD
				Human	MHC Binding	Positive-High	HLA-B*15:17	I	Purified MHC/Direct/Fluorescence	Dissociation Constant KD (~EC50)
				Human	MHC Binding	Positive-High	HLA-B*58:01	I	Purified MHC/Direct/Fluorescence	Dissociation Constant KD (~EC50)
				Human	MHC Binding	Positive	HLA-B*35:01	I	Purified MHC/Direct/Fluorescence	Dissociation Constant KD (~EC50)
				Human	MHC Binding	Positive	HLA-B*35:01	I	Purified MHC/Direct/Fluorescence	Dissociation Constant KD (~EC50)
				Human	MHC Binding	Positive	HLA-B*58:01	I	Purified MHC/Direct/Fluorescence	Dissociation Constant KD (~EC50)
				Human	MHC Binding	Positive	HLA-B*58:01	I	Purified MHC/Direct/Fluorescence	Dissociation Constant KD (~EC50)
				Human	MHC Binding	Positive-High	HLA-B*58:01	I	Purified MHC/Competitive/Radioactivity	Dissociation Constant KD (~IC50)
				Human	MHC Binding	Positive-High	HLA-B*58:01	I	Purified MHC/Direct/Fluorescence	Dissociation Constant KD (~EC50)
				Human	MHC Binding	Positive-High	HLA-B*15:17	I	Purified MHC/Direct/Fluorescence	Dissociation Constant KD (~EC50)
				Human	MHC Binding	Positive-High	HLA-B*15:17	I	Purified MHC/Direct/Fluorescence	Dissociation Constant KD (~EC50)
39255	DENV-2 (2-American) (Puerto Rico/PR159-S1/1969)	LX1 (NS1 111-119)	LRYSWKTWG	Human	B Cell	Positive-Intermediate	-N/A-	-N/A-	ELISA	Qualitative Binding	Andrew K I Falconar, 2007 (Clin Vaccine Immunol. 14(5):493-504.)
50030	DENV-2 (2-American) (Puerto Rico/PR159-S1/1969)	LX2/2 (NS1 267-275)	PWHLGKLEM	Human	B Cell	Positive	-N/A-	-N/A-	ELISA	Qualitative Binding	Andrew K I Falconar, 2007, 2008, 2012 (Clin Vaccine Immunol. 14(5):493-504. Clin Vaccine Immunol. 15(3):549-561. BMC Res Notes 5:208.)
51974	DENV-2 (2-American) (Puerto Rico/PR159-S1/1969)	peptide 54 (NS1 107-115)	QPTELRYSW	Human	B Cell	Positive-High	-N/A-	-N/A-	ELISA	Qualitative Binding	Andrew K I Falconar, 2007 (Clin Vaccine Immunol. 14(5):493-504.)
55304	DENV-2 (2-American) (Puerto Rico/PR159-S1/1969)	peptide 53 (NS1 105-113)	RPQPTELRY	Human	B Cell	Positive-High	-N/A-	-N/A-	ELISA	Qualitative Binding	Andrew K I Falconar, 2007 (Clin Vaccine Immunol. 14(5):493-504.)
56201	DENV-2 (2-American) (Puerto Rico/PR159-S1/1969)	24C peptide 150 (NS1 299-307)	RTTTASGKL	Human	B Cell	Positive	-N/A-	-N/A-	ELISA	Qualitative Binding	Andrew K I Falconar, 2007 (Clin Vaccine Immunol. 14(5):493-504.)
60451	DENV-1 (1-IV) (Nauru-Island/45AZ5) DENV-1 (1-IV) (A88) DENV-2 (2-AsianII) (New-Guinea-C)	Dengue [B62] 14699 (NS1 252-260)	SQHNYRPGY	Human	MHC Binding	Positive-Low	HLA-A*30:02	I	Purified MHC/Competitive/Radioactivity	Dissociation Constant KD (~IC50)	Ole Lund, 2011 (PLoS One. 6(10):e26494.) Bjoern Peters, Mikkel Harndahl, Michael Rasmussen (ViPR database)
				Human	MHC Binding	Positive	HLA-B*15:01	I	Purified MHC/Direct/Fluorescence	Dissociation Constant KD (~EC50)
				Human	MHC Binding	Positive-High	HLA-B*15:01	I	Purified MHC/Direct/Fluorescence	Dissociation Constant KD (~EC50)
				Human	MHC Binding	Positive	HLA-B*15:01	I	Purified MHC/Direct/Fluorescence	Dissociation Constant KD (~EC50)
				Human	MHC Binding	Negative	HLA-B*46:01	I	Purified MHC/Direct/Fluorescence	Dissociation Constant KD (~EC50)
				Human	MHC Binding	Positive-Intermediate	HLA-B*15:01	I	Purified MHC/Direct/Radioactivity	Half Life
				Human	MHC Binding	Positive-Intermediate	HLA-B*15:02	I	Purified MHC/Direct/Fluorescence	Dissociation Constant KD (~EC50)
				Human	MHC Binding	Positive-Intermediate	HLA-B*15:02	I	Purified MHC/Direct/Fluorescence	Dissociation Constant KD (~EC50)
				Human	MHC Binding	Positive-High	HLA-B*15:01	I	Purified MHC/Direct/Fluorescence	Dissociation Constant KD (~EC50)
				Human	MHC Binding	Negative	HLA-B*46:01	I	Purified MHC/Direct/Fluorescence	Dissociation Constant KD (~EC50)
				Human	MHC Binding	Positive-Intermediate	HLA-B*15:01	I	Purified MHC/Direct/Radioactivity	Half Life
				Human	MHC Binding	Positive-High	HLA-B*15:01	I	Purified MHC/Competitive/Radioactivity	Dissociation Constant KD (~IC50)
63458	DENV-2 (2-American) (Puerto Rico/PR159-S1/1969)	peptide 55 (NS1 109-117)	TELRYSWKT	Human	B Cell	Positive-High	-N/A-	-N/A-	ELISA	Qualitative Binding	Andrew K I Falconar, 2007 (Clin Vaccine Immunol. 14(5):493-504.)
66051	DENV-2 (2-American) (Puerto Rico/PR159-S1/1969)	24A (NS1 61-69)	TRLENLMWK	Human	B Cell	Positive-High	-N/A-	-N/A-	ELISA	Qualitative Binding	Andrew K I Falconar, 2007, 2008, 2012 (Clin Vaccine Immunol. 14(5):493-504. Clin Vaccine Immunol. 15(3):549-561. BMC Res Notes 5:208.)
66539	DENV-2 (2-American) (Puerto Rico/PR159-S1/1969)	24C peptide 151 (NS1 301-309)	TTASGKLIT	Human	B Cell	Positive	-N/A-	-N/A-	ELISA	Qualitative Binding	Andrew K I Falconar, 2007, 2008, 2012 (Clin Vaccine Immunol. 14(5):493-504. Clin Vaccine Immunol. 15(3):549-561. BMC Res Notes 5:208.)
67269	DENV-2 (2-American) (Puerto Rico/PR159-S1/1969)	LX2/1 (NS1 209-217)	TWKIEKASF	Human	B Cell	Positive	-N/A-	-N/A-	ELISA	Qualitative Binding	Andrew K I Falconar, 2007, 2008, 2012 (Clin Vaccine Immunol. 14(5):493-504. Clin Vaccine Immunol. 15(3):549-561. BMC Res Notes 5:208.) Bjoern Peters (ViPR database)
68896	DENV-2 (2-American) (Puerto Rico/PR159-S1/1969) DENV-2 (2) (China/Hainan)	LD2 (NS1 25-33)	VHTWTEQYK	Human	B Cell	Positive-High	-N/A-	-N/A-	ELISA	Qualitative Binding	Andrew K I Falconar, 2007, 2008, 2012 (Clin Vaccine Immunol. 14(5):493-504. Clin Vaccine Immunol. 15(3):549-561. BMC Res Notes 5:208.)
71844	DENV-2 (2-American) (Puerto Rico/PR159-S1/1969)	peptide 3 (NS1 5-13)	VVSWKNKEL	Human	B Cell	Positive-High	-N/A-	-N/A-	ELISA	Qualitative Binding	Andrew K I Falconar, 2007 (Clin Vaccine Immunol. 14(5):493-504.)
72694	DENV-2 (2-American) (Puerto Rico/PR159-S1/1969)	peptide 58 (NS1 115-123)	WKTWGKAKM	Human	B Cell	Positive	-N/A-	-N/A-	ELISA	Qualitative Binding	Andrew K I Falconar, 2007 (Clin Vaccine Immunol. 14(5):493-504.)
74056	DENV-2 (2-American) (Puerto Rico/PR159-S1/1969) DENV-2 (2) (China/Hainan)	LX2/3 (NS1 331-339)	YGMEIRPLK	Human	B Cell	Positive	-N/A-	-N/A-	ELISA	Qualitative Binding	Andrew K I Falconar, 2007 (Clin Vaccine Immunol. 14(5):493-504.)
75923	DENV-2 (2-American) (Puerto Rico/PR159-S1/1969) DENV-2 (2) (China/Hainan)	LX1 core (NS1 113-119)	YSWKTWG	Human	B Cell	Positive	-N/A-	-N/A-	ELISA	Qualitative Binding	Andrew K I Falconar, 2007, 2008 (Clin Vaccine Immunol. 14(5):493-504. Clin Vaccine Immunol. 15(3):549-561.)
75924	DENV-2 (2-American) (Puerto Rico/PR159-S1/1969) DENV-2 (2) (China/Hainan)	peptide 57 (NS1 113-121)	YSWKTWGKA	Human	B Cell	Positive-Intermediate	-N/A-	-N/A-	ELISA	Qualitative Binding	Andrew K I Falconar, 2007, 2012 (Clin Vaccine Immunol. 14(5):493-504. BMC Res Notes 5:208.)
101410	DENV-2 (2) (China/Hainan)	P311-330 (NS1 311-330)	WCCRSCTLPPLRYRGEDGCW	Human	B Cell	Positive	-N/A-	-N/A-	ELISA	Qualitative Binding	Hsien-Jen Cheng, 2009, 2015 (Exp Biol Med (Maywood). 234(1):63-73. Am J Trop Med Hyg. 92(5):989-95)
167759	DENV-2 (2) (China/Hainan)	D2 Pep18 (NS1 88-99)	IMTGDIKGIMQA	Human	T Cell	Positive	-N/A-	-N/A-	ELISPOT	IFNg Release	G N Malavige, 2012, 2013 (Clin Exp Immunol. 168(2):215-23. PLoS Negl Trop Dis. 7(9):e2409.)
				Human	T Cell	Positive	-N/A-	-N/A-	ELISPOT	IFNg Release
				Human	T Cell	Positive	HLA-DQ6	II	ELISPOT	IFNg Release
180603	DENV-2 (2) (China/Hainan)	NS1 23 peptide (NS1 111-125)	LKYSWKTWGKAKMLS	Human	T Cell	Positive	HLA Class II	II	ELISPOT	IFNg Release	Laura Rivino, 2013 (J Virol. 87(5):2693-2706.)
				Human	T Cell	Positive	HLA Class II	II	ICS	IFNg Release
182790	DENV-1 (1-IV) (Nauru-Island)	(NS1 173-182)	DSYTQVCDHR	Human	MHC Binding	Positive-Low	HLA-A*33:01	I	Purified MHC/Competitive/Radioactivity	Dissociation Constant KD (~IC50)	Bjoern Peters (ViPR database)
183619	DENV-1 (1-IV) (USA/HawO3758/2001) DENV-2 (2) (China/Hainan)	(NS1 26-34)	HTWTEQYKF	Human	T Cell	Positive	HLA-B*57:01	I	51 Chromium	Cytotoxicity	Elizabeth Townsley, 2014, 2016 (Immunology. 141(1):27-38. Clin Exp Immunol. 183(3):419-30.) Daniela Weiskopf, 2015 (J Virol. 89(1):120-8.) Bjoern Peters (ViPR database)
				Human	T Cell	Positive-Low	HLA-B*57:01	I	Multimer/Tetramer	Qualitative Binding
				Human	T Cell	Positive	HLA-B*57:01	I	51 Chromium	Cytotoxicity
				Human	T Cell	Positive	HLA-B*57:01	I	51 Chromium	Cytotoxicity
				Human	T Cell	Positive	HLA-B*57:01	I	Multimer/Tetramer	Qualitative Binding
				Human	T Cell	Positive	HLA-B*57:01	I	Multimer/Tetramer	Qualitative Binding
				Human	T Cell	Positive	HLA-B*57:01	I	51 Chromium	Cytotoxicity
				Human	T Cell	Positive	HLA-B*57:01	I	ELISPOT	IFNg Release
				Human	T Cell	Positive	HLA-B*57:01	I	51 Chromium	Cytotoxicity
				Human	T Cell	Positive	HLA-B*57:01	I	51 Chromium	Cytotoxicity
184068	DENV-1 (1-IV) (Nauru-Island)	(NS1 170-178)	KLRDSYTQV	Human	MHC Binding	Positive-High	HLA-A*02:03	I	Purified MHC/Competitive/Radioactivity	Dissociation Constant KD (~IC50)	Bjoern Peters (ViPR database)
185835	DENV-1 (1-IV) (Nauru-Island)	(NS1 174-182)	SYTQVCDHR	Human	MHC Binding	Positive-High	HLA-A*33:01	I	Purified MHC/Competitive/Radioactivity	Dissociation Constant KD (~IC50)	Bjoern Peters (ViPR database)
185836	DENV-1 (1-IV) (Nauru-Island)	(NS1 174-183)	SYTQVCDHRL	Human	MHC Binding	Positive-Low	HLA-A*24:02	I	Purified MHC/Competitive/Radioactivity	Dissociation Constant KD (~IC50)	Bjoern Peters (ViPR database)
190705	DENV-3 (3-III) (Martinique/D3-H-IMTSSA-MART-1999-1243/1999)	3305.0327 (NS1 121-135)	AKIVTAETQNSSFII	Human	MHC Binding	Positive-High	HLA-DRB1*08:02	II	Purified MHC/Competitive/Radioactivity	Dissociation Constant KD (~IC50)	Eduardo J M Nascimento, 2013 (PLoS Negl Trop Dis. 7(10):e2497.) Bjoern Peters, Daniela Weiskopf, Michael Angelo (ViPR database)
				Human	MHC Binding	Positive-Low	HLA-DRB1*04:04	II	Purified MHC/Competitive/Radioactivity	Half Maximal Inhibitory Concentration (IC50)
				Human	MHC Binding	Positive-High	HLA-DRB1*04:01	II	Purified MHC/Competitive/Radioactivity	Half Maximal Inhibitory Concentration (IC50)
				Human	MHC Binding	Positive-Low	HLA-DRB5*01:01	II	Purified MHC/Competitive/Radioactivity	Half Maximal Inhibitory Concentration (IC50)
				Human	MHC Binding	Positive	HLA-DRB4*01:01	II	Purified MHC/Competitive/Radioactivity	Dissociation Constant KD (~IC50)
				Human	MHC Binding	Positive-Low	HLA-DRB1*13:02	II	Purified MHC/Competitive/Radioactivity	Half Maximal Inhibitory Concentration (IC50)
				Human	MHC Binding	Positive-High	HLA-DRB1*04:01	II	Purified MHC/Competitive/Radioactivity	Dissociation Constant KD (~IC50)
				Human	MHC Binding	Negative	HLA-DRB1*11:01	II	Purified MHC/Competitive/Radioactivity	Dissociation Constant KD (~IC50)
				Human	MHC Binding	Positive-Low	HLA-DRB1*04:05	II	Purified MHC/Competitive/Radioactivity	Half Maximal Inhibitory Concentration (IC50)
				Human	MHC Binding	Positive-Low	HLA-DRB1*09:01	II	Purified MHC/Competitive/Radioactivity	Half Maximal Inhibitory Concentration (IC50)
				Human	MHC Binding	Positive-Low	HLA-DRB1*07:01	II	Purified MHC/Competitive/Radioactivity	Half Maximal Inhibitory Concentration (IC50)
				Human	MHC Binding	Positive	HLA-DRB1*01:01	II	Purified MHC/Competitive/Radioactivity	Dissociation Constant KD (~IC50)
				Human	MHC Binding	Positive-Low	HLA-DRB1*03:01	II	Purified MHC/Competitive/Radioactivity	Half Maximal Inhibitory Concentration (IC50)
				Human	MHC Binding	Positive-Low	HLA-DRB1*15:01	II	Purified MHC/Competitive/Radioactivity	Half Maximal Inhibitory Concentration (IC50)
				Human	MHC Binding	Positive-High	HLA-DRB1*04:01	II	Purified MHC/Competitive/Radioactivity	Dissociation Constant KD (~IC50)
				Human	MHC Binding	Positive-Low	HLA-DRB3*01:01	II	Purified MHC/Competitive/Radioactivity	Half Maximal Inhibitory Concentration (IC50)
				Human	T Cell	Negative	HLA-DRB1*04:01	II	ELISPOT	IFNg Release
				Human	T Cell	Positive	HLA-DRB1*04:01	II	ELISPOT	IFNg Release
				Human	T Cell	Positive	HLA-DRB1*04:01	II	ELISPOT	IFNg Release
190721	DENV-3 (3) (SLMC-117)	(NS1 313-327)	CRSCTLPPLRYMGED	Human	MHC Binding	Positive-Low	HLA-DRB1*04:01	II	Purified MHC/Competitive/Radioactivity	Half Maximal Inhibitory Concentration (IC50)	Eduardo J M Nascimento, 2013 (PLoS Negl Trop Dis. 7(10):e2497.)
				Human	MHC Binding	Negative	HLA-DRB1*13:02	II	Purified MHC/Competitive/Radioactivity	Half Maximal Inhibitory Concentration (IC50)
				Human	MHC Binding	Positive-Low	HLA-DRB1*04:04	II	Purified MHC/Competitive/Radioactivity	Half Maximal Inhibitory Concentration (IC50)
				Human	MHC Binding	Negative	HLA-DRB1*07:01	II	Purified MHC/Competitive/Radioactivity	Half Maximal Inhibitory Concentration (IC50)
				Human	MHC Binding	Positive-Low	HLA-DRB1*15:01	II	Purified MHC/Competitive/Radioactivity	Half Maximal Inhibitory Concentration (IC50)
				Human	MHC Binding	Positive-Low	HLA-DRB1*08:02	II	Purified MHC/Competitive/Radioactivity	Half Maximal Inhibitory Concentration (IC50)
				Human	MHC Binding	Positive	HLA-DRB3*01:01	II	Purified MHC/Competitive/Radioactivity	Dissociation Constant KD (~IC50)
				Human	MHC Binding	Positive-Intermediate	HLA-DRB1*11:01	II	Purified MHC/Competitive/Radioactivity	Dissociation Constant KD (~IC50)
				Human	MHC Binding	Positive-Low	HLA-DRB1*01:01	II	Purified MHC/Competitive/Radioactivity	Half Maximal Inhibitory Concentration (IC50)
				Human	MHC Binding	Positive-Low	HLA-DRB1*04:05	II	Purified MHC/Competitive/Radioactivity	Half Maximal Inhibitory Concentration (IC50)
				Human	MHC Binding	Positive-Intermediate	HLA-DRB1*03:01	II	Purified MHC/Competitive/Radioactivity	Dissociation Constant KD (~IC50)
				Human	MHC Binding	Positive-Intermediate	HLA-DRB4*01:01	II	Purified MHC/Competitive/Radioactivity	Dissociation Constant KD (~IC50)
				Human	MHC Binding	Positive-Low	HLA-DRB5*01:01	II	Purified MHC/Competitive/Radioactivity	Half Maximal Inhibitory Concentration (IC50)
				Human	MHC Binding	Negative	HLA-DRB1*09:01	II	Purified MHC/Competitive/Radioactivity	Half Maximal Inhibitory Concentration (IC50)
190751	DENV-3 (3) (SLMC-117)	(NS1 133-147)	FIIDGPNTPECPSAS	Human	MHC Binding	Negative	HLA-DRB1*01:01	II	Purified MHC/Competitive/Radioactivity	Half Maximal Inhibitory Concentration (IC50)	Eduardo J M Nascimento, 2013 (PLoS Negl Trop Dis. 7(10):e2497.)
				Human	MHC Binding	Positive-Low	HLA-DRB1*15:01	II	Purified MHC/Competitive/Radioactivity	Half Maximal Inhibitory Concentration (IC50)
				Human	MHC Binding	Negative	HLA-DRB4*01:01	II	Purified MHC/Competitive/Radioactivity	Dissociation Constant KD (~IC50)
				Human	MHC Binding	Positive-High	HLA-DRB3*01:01	II	Purified MHC/Competitive/Radioactivity	Dissociation Constant KD (~IC50)
				Human	MHC Binding	Negative	HLA-DRB1*08:02	II	Purified MHC/Competitive/Radioactivity	Dissociation Constant KD (~IC50)
				Human	MHC Binding	Positive-Low	HLA-DRB1*04:01	II	Purified MHC/Competitive/Radioactivity	Half Maximal Inhibitory Concentration (IC50)
				Human	MHC Binding	Negative	HLA-DRB1*13:02	II	Purified MHC/Competitive/Radioactivity	Half Maximal Inhibitory Concentration (IC50)
				Human	MHC Binding	Positive-Low	HLA-DRB1*04:04	II	Purified MHC/Competitive/Radioactivity	Half Maximal Inhibitory Concentration (IC50)
				Human	MHC Binding	Positive-Low	HLA-DRB1*04:05	II	Purified MHC/Competitive/Radioactivity	Half Maximal Inhibitory Concentration (IC50)
				Human	MHC Binding	Positive-Low	HLA-DRB5*01:01	II	Purified MHC/Competitive/Radioactivity	Half Maximal Inhibitory Concentration (IC50)
				Human	MHC Binding	Negative	HLA-DRB1*03:01	II	Purified MHC/Competitive/Radioactivity	Half Maximal Inhibitory Concentration (IC50)
				Human	MHC Binding	Negative	HLA-DRB1*09:01	II	Purified MHC/Competitive/Radioactivity	Dissociation Constant KD (~IC50)
				Human	MHC Binding	Positive-Low	HLA-DRB1*07:01	II	Purified MHC/Competitive/Radioactivity	Half Maximal Inhibitory Concentration (IC50)
				Human	MHC Binding	Negative	HLA-DRB1*11:01	II	Purified MHC/Competitive/Radioactivity	Dissociation Constant KD (~IC50)
190773	DENV-3 (3) (SLMC-117)	(NS1 305-319)	GKLIHEWCCRSCTLP	Human	MHC Binding	Positive-Low	HLA-DRB1*04:01	II	Purified MHC/Competitive/Radioactivity	Half Maximal Inhibitory Concentration (IC50)	Eduardo J M Nascimento, 2013 (PLoS Negl Trop Dis. 7(10):e2497.)
				Human	MHC Binding	Positive-Low	HLA-DRB1*04:04	II	Purified MHC/Competitive/Radioactivity	Half Maximal Inhibitory Concentration (IC50)
				Human	MHC Binding	Positive-Low	HLA-DRB1*08:02	II	Purified MHC/Competitive/Radioactivity	Half Maximal Inhibitory Concentration (IC50)
				Human	MHC Binding	Positive-Low	HLA-DRB3*01:01	II	Purified MHC/Competitive/Radioactivity	Half Maximal Inhibitory Concentration (IC50)
				Human	MHC Binding	Positive-Low	HLA-DRB1*04:05	II	Purified MHC/Competitive/Radioactivity	Half Maximal Inhibitory Concentration (IC50)
				Human	MHC Binding	Positive-Low	HLA-DRB1*13:02	II	Purified MHC/Competitive/Radioactivity	Half Maximal Inhibitory Concentration (IC50)
				Human	MHC Binding	Positive-Low	HLA-DRB1*03:01	II	Purified MHC/Competitive/Radioactivity	Dissociation Constant KD (~IC50)
				Human	MHC Binding	Positive-Low	HLA-DRB1*01:01	II	Purified MHC/Competitive/Radioactivity	Half Maximal Inhibitory Concentration (IC50)
				Human	MHC Binding	Negative	HLA-DRB1*09:01	II	Purified MHC/Competitive/Radioactivity	Half Maximal Inhibitory Concentration (IC50)
				Human	MHC Binding	Positive-Low	HLA-DRB1*07:01	II	Purified MHC/Competitive/Radioactivity	Half Maximal Inhibitory Concentration (IC50)
				Human	MHC Binding	Positive-Low	HLA-DRB4*01:01	II	Purified MHC/Competitive/Radioactivity	Half Maximal Inhibitory Concentration (IC50)
				Human	MHC Binding	Positive-Low	HLA-DRB5*01:01	II	Purified MHC/Competitive/Radioactivity	Half Maximal Inhibitory Concentration (IC50)
				Human	MHC Binding	Positive-Low	HLA-DRB1*11:01	II	Purified MHC/Competitive/Radioactivity	Half Maximal Inhibitory Concentration (IC50)
				Human	MHC Binding	Positive	HLA-DRB1*15:01	II	Purified MHC/Competitive/Radioactivity	Dissociation Constant KD (~IC50)
190783	DENV-3 (3) (SLMC-96)	(NS1 269-283)	HLGKLELDFNYCEGT	Human	MHC Binding	Positive-High	HLA-DRB1*04:05	II	Purified MHC/Competitive/Radioactivity	Dissociation Constant KD (~IC50)	Eduardo J M Nascimento, 2013 (PLoS Negl Trop Dis. 7(10):e2497.)
				Human	MHC Binding	Positive-Low	HLA-DRB1*13:02	II	Purified MHC/Competitive/Radioactivity	Half Maximal Inhibitory Concentration (IC50)
				Human	MHC Binding	Negative	HLA-DRB1*07:01	II	Purified MHC/Competitive/Radioactivity	Half Maximal Inhibitory Concentration (IC50)
				Human	MHC Binding	Positive-Low	HLA-DRB5*01:01	II	Purified MHC/Competitive/Radioactivity	Half Maximal Inhibitory Concentration (IC50)
				Human	MHC Binding	Positive-Low	HLA-DRB1*01:01	II	Purified MHC/Competitive/Radioactivity	Half Maximal Inhibitory Concentration (IC50)
				Human	MHC Binding	Negative	HLA-DRB1*11:01	II	Purified MHC/Competitive/Radioactivity	Dissociation Constant KD (~IC50)
				Human	MHC Binding	Positive-Low	HLA-DRB1*15:01	II	Purified MHC/Competitive/Radioactivity	Half Maximal Inhibitory Concentration (IC50)
				Human	MHC Binding	Positive-High	HLA-DRB1*04:01	II	Purified MHC/Competitive/Radioactivity	Dissociation Constant KD (~IC50)
				Human	MHC Binding	Positive-High	HLA-DRB4*01:01	II	Purified MHC/Competitive/Radioactivity	Dissociation Constant KD (~IC50)
				Human	MHC Binding	Positive-High	HLA-DRB1*03:01	II	Purified MHC/Competitive/Radioactivity	Dissociation Constant KD (~IC50)
				Human	MHC Binding	Negative	HLA-DRB1*09:01	II	Purified MHC/Competitive/Radioactivity	Half Maximal Inhibitory Concentration (IC50)
				Human	MHC Binding	Positive-High	HLA-DRB3*01:01	II	Purified MHC/Competitive/Radioactivity	Dissociation Constant KD (~IC50)
				Human	MHC Binding	Positive-Low	HLA-DRB1*08:02	II	Purified MHC/Competitive/Radioactivity	Half Maximal Inhibitory Concentration (IC50)
				Human	MHC Binding	Positive-Low	HLA-DRB1*04:04	II	Purified MHC/Competitive/Radioactivity	Half Maximal Inhibitory Concentration (IC50)
190787	DENV-3 (3) (SLMC-96)	(NS1 229-243)	HTLWSNGVLESDMII	Human	MHC Binding	Negative	HLA-DRB1*01:01	II	Purified MHC/Competitive/Radioactivity	Half Maximal Inhibitory Concentration (IC50)	Eduardo J M Nascimento, 2013 (PLoS Negl Trop Dis. 7(10):e2497.)
				Human	MHC Binding	Negative	HLA-DRB1*04:04	II	Purified MHC/Competitive/Radioactivity	Dissociation Constant KD (~IC50)
				Human	MHC Binding	Negative	HLA-DRB5*01:01	II	Purified MHC/Competitive/Radioactivity	Dissociation Constant KD (~IC50)
				Human	MHC Binding	Positive-Low	HLA-DRB1*13:02	II	Purified MHC/Competitive/Radioactivity	Half Maximal Inhibitory Concentration (IC50)
				Human	MHC Binding	Negative	HLA-DRB1*11:01	II	Purified MHC/Competitive/Radioactivity	Dissociation Constant KD (~IC50)
				Human	MHC Binding	Positive-Intermediate	HLA-DRB3*01:01	II	Purified MHC/Competitive/Radioactivity	Dissociation Constant KD (~IC50)
				Human	MHC Binding	Positive-Low	HLA-DRB1*04:05	II	Purified MHC/Competitive/Radioactivity	Half Maximal Inhibitory Concentration (IC50)
				Human	MHC Binding	Negative	HLA-DRB1*09:01	II	Purified MHC/Competitive/Radioactivity	Half Maximal Inhibitory Concentration (IC50)
				Human	MHC Binding	Positive-Low	HLA-DRB1*07:01	II	Purified MHC/Competitive/Radioactivity	Half Maximal Inhibitory Concentration (IC50)
				Human	MHC Binding	Positive-Low	HLA-DRB1*15:01	II	Purified MHC/Competitive/Radioactivity	Half Maximal Inhibitory Concentration (IC50)
				Human	MHC Binding	Positive	HLA-DRB1*03:01	II	Purified MHC/Competitive/Radioactivity	Dissociation Constant KD (~IC50)
				Human	MHC Binding	Positive-Low	HLA-DRB1*08:02	II	Purified MHC/Competitive/Radioactivity	Half Maximal Inhibitory Concentration (IC50)
				Human	MHC Binding	Positive	HLA-DRB1*04:01	II	Purified MHC/Competitive/Radioactivity	Dissociation Constant KD (~IC50)
				Human	MHC Binding	Positive-Low	HLA-DRB4*01:01	II	Purified MHC/Competitive/Radioactivity	Half Maximal Inhibitory Concentration (IC50)
190788	DENV-3 (3) (SLMC-117)	(NS1 261-275)	HTQTAGPWHLGKLEL	Human	MHC Binding	Negative	HLA-DRB5*01:01	II	Purified MHC/Competitive/Radioactivity	Half Maximal Inhibitory Concentration (IC50)	Eduardo J M Nascimento, 2013 (PLoS Negl Trop Dis. 7(10):e2497.)
				Human	MHC Binding	Positive-Intermediate	HLA-DRB4*01:01	II	Purified MHC/Competitive/Radioactivity	Dissociation Constant KD (~IC50)
				Human	MHC Binding	Positive-Low	HLA-DRB1*01:01	II	Purified MHC/Competitive/Radioactivity	Half Maximal Inhibitory Concentration (IC50)
				Human	MHC Binding	Positive-Low	HLA-DRB3*01:01	II	Purified MHC/Competitive/Radioactivity	Half Maximal Inhibitory Concentration (IC50)
				Human	MHC Binding	Negative	HLA-DRB1*04:04	II	Purified MHC/Competitive/Radioactivity	Half Maximal Inhibitory Concentration (IC50)
				Human	MHC Binding	Positive-Intermediate	HLA-DRB1*03:01	II	Purified MHC/Competitive/Radioactivity	Dissociation Constant KD (~IC50)
				Human	MHC Binding	Negative	HLA-DRB1*04:01	II	Purified MHC/Competitive/Radioactivity	Dissociation Constant KD (~IC50)
				Human	MHC Binding	Negative	HLA-DRB1*04:05	II	Purified MHC/Competitive/Radioactivity	Half Maximal Inhibitory Concentration (IC50)
				Human	MHC Binding	Positive-Low	HLA-DRB1*15:01	II	Purified MHC/Competitive/Radioactivity	Half Maximal Inhibitory Concentration (IC50)
				Human	MHC Binding	Negative	HLA-DRB1*08:02	II	Purified MHC/Competitive/Radioactivity	Half Maximal Inhibitory Concentration (IC50)
				Human	MHC Binding	Positive-Low	HLA-DRB1*13:02	II	Purified MHC/Competitive/Radioactivity	Half Maximal Inhibitory Concentration (IC50)
				Human	MHC Binding	Positive-Low	HLA-DRB1*07:01	II	Purified MHC/Competitive/Radioactivity	Half Maximal Inhibitory Concentration (IC50)
				Human	MHC Binding	Positive-Low	HLA-DRB1*11:01	II	Purified MHC/Competitive/Radioactivity	Half Maximal Inhibitory Concentration (IC50)
				Human	MHC Binding	Positive-Low	HLA-DRB1*09:01	II	Purified MHC/Competitive/Radioactivity	Half Maximal Inhibitory Concentration (IC50)
190810	DENV-3 (3) (SLMC-117)	(NS1 33-47)	KFQADSPKRLATAIA	Human	MHC Binding	Negative	HLA-DRB1*08:02	II	Purified MHC/Competitive/Radioactivity	Half Maximal Inhibitory Concentration (IC50)	Eduardo J M Nascimento, 2013 (PLoS Negl Trop Dis. 7(10):e2497.)
				Human	MHC Binding	Positive-High	HLA-DRB1*01:01	II	Purified MHC/Competitive/Radioactivity	Dissociation Constant KD (~IC50)
				Human	MHC Binding	Positive-Low	HLA-DRB1*09:01	II	Purified MHC/Competitive/Radioactivity	Half Maximal Inhibitory Concentration (IC50)
				Human	MHC Binding	Positive-Low	HLA-DRB1*03:01	II	Purified MHC/Competitive/Radioactivity	Half Maximal Inhibitory Concentration (IC50)
				Human	MHC Binding	Positive-Intermediate	HLA-DRB5*01:01	II	Purified MHC/Competitive/Radioactivity	Dissociation Constant KD (~IC50)
				Human	MHC Binding	Positive-Low	HLA-DRB1*07:01	II	Purified MHC/Competitive/Radioactivity	Half Maximal Inhibitory Concentration (IC50)
				Human	MHC Binding	Positive-High	HLA-DRB3*01:01	II	Purified MHC/Competitive/Radioactivity	Dissociation Constant KD (~IC50)
				Human	MHC Binding	Positive	HLA-DRB1*13:02	II	Purified MHC/Competitive/Radioactivity	Dissociation Constant KD (~IC50)
				Human	MHC Binding	Negative	HLA-DRB1*04:05	II	Purified MHC/Competitive/Radioactivity	Dissociation Constant KD (~IC50)
				Human	MHC Binding	Negative	HLA-DRB1*04:04	II	Purified MHC/Competitive/Radioactivity	Dissociation Constant KD (~IC50)
				Human	MHC Binding	Positive-Low	HLA-DRB1*04:01	II	Purified MHC/Competitive/Radioactivity	Half Maximal Inhibitory Concentration (IC50)
				Human	MHC Binding	Negative	HLA-DRB1*15:01	II	Purified MHC/Competitive/Radioactivity	Dissociation Constant KD (~IC50)
				Human	MHC Binding	Positive-Low	HLA-DRB1*11:01	II	Purified MHC/Competitive/Radioactivity	Half Maximal Inhibitory Concentration (IC50)
				Human	MHC Binding	Positive-Low	HLA-DRB4*01:01	II	Purified MHC/Competitive/Radioactivity	Dissociation Constant KD (~IC50)
190825	DENV-3 (3) (SLMC-117)	(NS1 69-83)	KQIANELNYILWENN	Human	MHC Binding	Positive-Low	HLA-DRB1*09:01	II	Purified MHC/Competitive/Radioactivity	Half Maximal Inhibitory Concentration (IC50)	Eduardo J M Nascimento, 2013 (PLoS Negl Trop Dis. 7(10):e2497.)
				Human	MHC Binding	Positive-Low	HLA-DRB1*04:04	II	Purified MHC/Competitive/Radioactivity	Half Maximal Inhibitory Concentration (IC50)
				Human	MHC Binding	Positive-Low	HLA-DRB5*01:01	II	Purified MHC/Competitive/Radioactivity	Half Maximal Inhibitory Concentration (IC50)
				Human	MHC Binding	Positive-Intermediate	HLA-DRB1*04:05	II	Purified MHC/Competitive/Radioactivity	Dissociation Constant KD (~IC50)
				Human	MHC Binding	Negative	HLA-DRB1*11:01	II	Purified MHC/Competitive/Radioactivity	Half Maximal Inhibitory Concentration (IC50)
				Human	MHC Binding	Positive-High	HLA-DRB1*01:01	II	Purified MHC/Competitive/Radioactivity	Dissociation Constant KD (~IC50)
				Human	MHC Binding	Positive	HLA-DRB1*15:01	II	Purified MHC/Competitive/Radioactivity	Dissociation Constant KD (~IC50)
				Human	MHC Binding	Positive	HLA-DRB1*13:02	II	Purified MHC/Competitive/Radioactivity	Dissociation Constant KD (~IC50)
				Human	MHC Binding	Positive-High	HLA-DRB3*01:01	II	Purified MHC/Competitive/Radioactivity	Dissociation Constant KD (~IC50)
				Human	MHC Binding	Positive	HLA-DRB1*04:01	II	Purified MHC/Competitive/Radioactivity	Dissociation Constant KD (~IC50)
				Human	MHC Binding	Positive	HLA-DRB1*08:02	II	Purified MHC/Competitive/Radioactivity	Dissociation Constant KD (~IC50)
				Human	MHC Binding	Positive-Low	HLA-DRB1*07:01	II	Purified MHC/Competitive/Radioactivity	Half Maximal Inhibitory Concentration (IC50)
				Human	MHC Binding	Positive-Intermediate	HLA-DRB4*01:01	II	Purified MHC/Competitive/Radioactivity	Dissociation Constant KD (~IC50)
				Human	MHC Binding	Positive-Intermediate	HLA-DRB1*03:01	II	Purified MHC/Competitive/Radioactivity	Dissociation Constant KD (~IC50)
				Human	T Cell	Positive	HLA-DR2	II	ELISPOT	IFNg Release
190838	DENV-3 (3) (SLMC-96)	(NS1 237-251)	LESDMIIPKSLAGPI	Human	MHC Binding	Positive-Low	HLA-DRB1*01:01	II	Purified MHC/Competitive/Radioactivity	Half Maximal Inhibitory Concentration (IC50)	Eduardo J M Nascimento, 2013 (PLoS Negl Trop Dis. 7(10):e2497.)
				Human	MHC Binding	Negative	HLA-DRB1*04:04	II	Purified MHC/Competitive/Radioactivity	Half Maximal Inhibitory Concentration (IC50)
				Human	MHC Binding	Positive-Low	HLA-DRB1*09:01	II	Purified MHC/Competitive/Radioactivity	Half Maximal Inhibitory Concentration (IC50)
				Human	MHC Binding	Positive-Low	HLA-DRB1*03:01	II	Purified MHC/Competitive/Radioactivity	Half Maximal Inhibitory Concentration (IC50)
				Human	MHC Binding	Negative	HLA-DRB4*01:01	II	Purified MHC/Competitive/Radioactivity	Dissociation Constant KD (~IC50)
				Human	MHC Binding	Positive-Low	HLA-DRB1*13:02	II	Purified MHC/Competitive/Radioactivity	Half Maximal Inhibitory Concentration (IC50)
				Human	MHC Binding	Positive-Low	HLA-DRB1*15:01	II	Purified MHC/Competitive/Radioactivity	Half Maximal Inhibitory Concentration (IC50)
				Human	MHC Binding	Positive-Low	HLA-DRB3*01:01	II	Purified MHC/Competitive/Radioactivity	Half Maximal Inhibitory Concentration (IC50)
				Human	MHC Binding	Negative	HLA-DRB1*04:05	II	Purified MHC/Competitive/Radioactivity	Dissociation Constant KD (~IC50)
				Human	MHC Binding	Positive-Low	HLA-DRB1*11:01	II	Purified MHC/Competitive/Radioactivity	Half Maximal Inhibitory Concentration (IC50)
				Human	MHC Binding	Negative	HLA-DRB5*01:01	II	Purified MHC/Competitive/Radioactivity	Half Maximal Inhibitory Concentration (IC50)
				Human	MHC Binding	Negative	HLA-DRB1*04:01	II	Purified MHC/Competitive/Radioactivity	Half Maximal Inhibitory Concentration (IC50)
				Human	MHC Binding	Negative	HLA-DRB1*08:02	II	Purified MHC/Competitive/Radioactivity	Half Maximal Inhibitory Concentration (IC50)
				Human	MHC Binding	Positive-Low	HLA-DRB1*07:01	II	Purified MHC/Competitive/Radioactivity	Half Maximal Inhibitory Concentration (IC50)
190857	DENV-3 (3) (SLMC-117)	(NS1 241-255)	MIIPKSLAGPISQHN	Human	MHC Binding	Positive-Low	HLA-DRB1*08:02	II	Purified MHC/Competitive/Radioactivity	Half Maximal Inhibitory Concentration (IC50)	Eduardo J M Nascimento, 2013 (PLoS Negl Trop Dis. 7(10):e2497.)
				Human	MHC Binding	Positive-Low	HLA-DRB1*09:01	II	Purified MHC/Competitive/Radioactivity	Half Maximal Inhibitory Concentration (IC50)
				Human	MHC Binding	Positive-Low	HLA-DRB5*01:01	II	Purified MHC/Competitive/Radioactivity	Half Maximal Inhibitory Concentration (IC50)
				Human	MHC Binding	Positive-Low	HLA-DRB1*07:01	II	Purified MHC/Competitive/Radioactivity	Half Maximal Inhibitory Concentration (IC50)
				Human	MHC Binding	Positive-Intermediate	HLA-DRB3*01:01	II	Purified MHC/Competitive/Radioactivity	Dissociation Constant KD (~IC50)
				Human	MHC Binding	Positive-Low	HLA-DRB1*04:05	II	Purified MHC/Competitive/Radioactivity	Half Maximal Inhibitory Concentration (IC50)
				Human	MHC Binding	Positive-Low	HLA-DRB1*11:01	II	Purified MHC/Competitive/Radioactivity	Half Maximal Inhibitory Concentration (IC50)
				Human	MHC Binding	Positive-Low	HLA-DRB1*15:01	II	Purified MHC/Competitive/Radioactivity	Half Maximal Inhibitory Concentration (IC50)
				Human	MHC Binding	Negative	HLA-DRB1*03:01	II	Purified MHC/Competitive/Radioactivity	Dissociation Constant KD (~IC50)
				Human	MHC Binding	Positive-High	HLA-DRB1*01:01	II	Purified MHC/Competitive/Radioactivity	Dissociation Constant KD (~IC50)
				Human	MHC Binding	Positive-Low	HLA-DRB1*13:02	II	Purified MHC/Competitive/Radioactivity	Half Maximal Inhibitory Concentration (IC50)
				Human	MHC Binding	Positive-Low	HLA-DRB4*01:01	II	Purified MHC/Competitive/Radioactivity	Half Maximal Inhibitory Concentration (IC50)
				Human	MHC Binding	Negative	HLA-DRB1*04:04	II	Purified MHC/Competitive/Radioactivity	Dissociation Constant KD (~IC50)
				Human	MHC Binding	Positive-Low	HLA-DRB1*04:01	II	Purified MHC/Competitive/Radioactivity	Half Maximal Inhibitory Concentration (IC50)
190923	DENV-3 (3) (SLMC-117)	(NS1 129-143)	QNSSFIIDGPNTPEC	Human	MHC Binding	Positive-High	HLA-DRB3*01:01	II	Purified MHC/Competitive/Radioactivity	Dissociation Constant KD (~IC50)	Eduardo J M Nascimento, 2013 (PLoS Negl Trop Dis. 7(10):e2497.)
				Human	MHC Binding	Positive	HLA-DRB5*01:01	II	Purified MHC/Competitive/Radioactivity	Dissociation Constant KD (~IC50)
				Human	MHC Binding	Positive-Intermediate	HLA-DRB4*01:01	II	Purified MHC/Competitive/Radioactivity	Dissociation Constant KD (~IC50)
				Human	MHC Binding	Positive-High	HLA-DRB1*04:01	II	Purified MHC/Competitive/Radioactivity	Dissociation Constant KD (~IC50)
				Human	MHC Binding	Positive-Low	HLA-DRB1*08:02	II	Purified MHC/Competitive/Radioactivity	Half Maximal Inhibitory Concentration (IC50)
				Human	MHC Binding	Positive-Low	HLA-DRB1*13:02	II	Purified MHC/Competitive/Radioactivity	Half Maximal Inhibitory Concentration (IC50)
				Human	MHC Binding	Positive	HLA-DRB1*03:01	II	Purified MHC/Competitive/Radioactivity	Dissociation Constant KD (~IC50)
				Human	MHC Binding	Positive	HLA-DRB1*04:04	II	Purified MHC/Competitive/Radioactivity	Dissociation Constant KD (~IC50)
				Human	MHC Binding	Positive-Low	HLA-DRB1*01:01	II	Purified MHC/Competitive/Radioactivity	Half Maximal Inhibitory Concentration (IC50)
				Human	MHC Binding	Positive-Low	HLA-DRB1*07:01	II	Purified MHC/Competitive/Radioactivity	Half Maximal Inhibitory Concentration (IC50)
				Human	MHC Binding	Positive-Low	HLA-DRB1*11:01	II	Purified MHC/Competitive/Radioactivity	Half Maximal Inhibitory Concentration (IC50)
				Human	MHC Binding	Positive-Low	HLA-DRB1*15:01	II	Purified MHC/Competitive/Radioactivity	Half Maximal Inhibitory Concentration (IC50)
				Human	MHC Binding	Positive-Low	HLA-DRB1*09:01	II	Purified MHC/Competitive/Radioactivity	Half Maximal Inhibitory Concentration (IC50)
				Human	MHC Binding	Positive	HLA-DRB1*04:05	II	Purified MHC/Competitive/Radioactivity	Dissociation Constant KD (~IC50)
190977	DENV-3 (3) (SLMC-117)	(NS1 297-311)	SLRTTTVSGKLIHEW	Human	MHC Binding	Positive-Low	HLA-DRB1*13:02	II	Purified MHC/Competitive/Radioactivity	Half Maximal Inhibitory Concentration (IC50)	Eduardo J M Nascimento, 2013 (PLoS Negl Trop Dis. 7(10):e2497.)
				Human	MHC Binding	Negative	HLA-DRB1*11:01	II	Purified MHC/Competitive/Radioactivity	Dissociation Constant KD (~IC50)
				Human	MHC Binding	Positive-Low	HLA-DRB1*03:01	II	Purified MHC/Competitive/Radioactivity	Half Maximal Inhibitory Concentration (IC50)
				Human	MHC Binding	Positive-Low	HLA-DRB5*01:01	II	Purified MHC/Competitive/Radioactivity	Half Maximal Inhibitory Concentration (IC50)
				Human	MHC Binding	Negative	HLA-DRB1*04:04	II	Purified MHC/Competitive/Radioactivity	Half Maximal Inhibitory Concentration (IC50)
				Human	MHC Binding	Negative	HLA-DRB3*01:01	II	Purified MHC/Competitive/Radioactivity	Half Maximal Inhibitory Concentration (IC50)
				Human	MHC Binding	Positive	HLA-DRB1*01:01	II	Purified MHC/Competitive/Radioactivity	Dissociation Constant KD (~IC50)
				Human	MHC Binding	Positive-Intermediate	HLA-DRB1*08:02	II	Purified MHC/Competitive/Radioactivity	Dissociation Constant KD (~IC50)
				Human	MHC Binding	Positive-Intermediate	HLA-DRB1*15:01	II	Purified MHC/Competitive/Radioactivity	Dissociation Constant KD (~IC50)
				Human	MHC Binding	Positive-Low	HLA-DRB4*01:01	II	Purified MHC/Competitive/Radioactivity	Half Maximal Inhibitory Concentration (IC50)
				Human	MHC Binding	Negative	HLA-DRB1*04:05	II	Purified MHC/Competitive/Radioactivity	Half Maximal Inhibitory Concentration (IC50)
				Human	MHC Binding	Positive	HLA-DRB1*04:01	II	Purified MHC/Competitive/Radioactivity	Dissociation Constant KD (~IC50)
				Human	MHC Binding	Positive	HLA-DRB1*07:01	II	Purified MHC/Competitive/Radioactivity	Dissociation Constant KD (~IC50)
				Human	MHC Binding	Positive-Low	HLA-DRB1*09:01	II	Purified MHC/Competitive/Radioactivity	Half Maximal Inhibitory Concentration (IC50)
190985	DENV-3 (3) (SLMC-96)	(NS1 233-247)	SNGVLESDMIIPKSL	Human	MHC Binding	Negative	HLA-DRB1*11:01	II	Purified MHC/Competitive/Radioactivity	Dissociation Constant KD (~IC50)	Eduardo J M Nascimento, 2013 (PLoS Negl Trop Dis. 7(10):e2497.)
				Human	MHC Binding	Positive-Low	HLA-DRB1*13:02	II	Purified MHC/Competitive/Radioactivity	Half Maximal Inhibitory Concentration (IC50)
				Human	MHC Binding	Positive	HLA-DRB3*01:01	II	Purified MHC/Competitive/Radioactivity	Dissociation Constant KD (~IC50)
				Human	MHC Binding	Positive-High	HLA-DRB1*04:01	II	Purified MHC/Competitive/Radioactivity	Dissociation Constant KD (~IC50)
				Human	MHC Binding	Positive-Low	HLA-DRB1*04:04	II	Purified MHC/Competitive/Radioactivity	Half Maximal Inhibitory Concentration (IC50)
				Human	MHC Binding	Positive-Low	HLA-DRB1*04:05	II	Purified MHC/Competitive/Radioactivity	Half Maximal Inhibitory Concentration (IC50)
				Human	MHC Binding	Positive-Low	HLA-DRB1*08:02	II	Purified MHC/Competitive/Radioactivity	Half Maximal Inhibitory Concentration (IC50)
				Human	MHC Binding	Positive-Low	HLA-DRB5*01:01	II	Purified MHC/Competitive/Radioactivity	Half Maximal Inhibitory Concentration (IC50)
				Human	MHC Binding	Positive-Low	HLA-DRB1*01:01	II	Purified MHC/Competitive/Radioactivity	Half Maximal Inhibitory Concentration (IC50)
				Human	MHC Binding	Positive-Low	HLA-DRB4*01:01	II	Purified MHC/Competitive/Radioactivity	Half Maximal Inhibitory Concentration (IC50)
				Human	MHC Binding	Negative	HLA-DRB1*09:01	II	Purified MHC/Competitive/Radioactivity	Half Maximal Inhibitory Concentration (IC50)
				Human	MHC Binding	Negative	HLA-DRB1*07:01	II	Purified MHC/Competitive/Radioactivity	Dissociation Constant KD (~IC50)
				Human	MHC Binding	Positive-Low	HLA-DRB1*15:01	II	Purified MHC/Competitive/Radioactivity	Half Maximal Inhibitory Concentration (IC50)
				Human	MHC Binding	Positive-High	HLA-DRB1*03:01	II	Purified MHC/Competitive/Radioactivity	Dissociation Constant KD (~IC50)
190996	DENV-3 (3) (SLMC-117) DENV-3 (3-II) (Cambodia/KH-BID-V4307-2007/2007)	(NS1 29-43)	TEQYKFQADSPKRLA	Human	MHC Binding	Positive-High	HLA-DRB3*01:01	II	Purified MHC/Competitive/Radioactivity	Dissociation Constant KD (~IC50)	Eduardo J M Nascimento, 2013 (PLoS Negl Trop Dis. 7(10):e2497.)
				Human	MHC Binding	Positive-High	HLA-DRB1*13:02	II	Purified MHC/Competitive/Radioactivity	Dissociation Constant KD (~IC50)
				Human	MHC Binding	Positive-Low	HLA-DRB1*07:01	II	Purified MHC/Competitive/Radioactivity	Half Maximal Inhibitory Concentration (IC50)
				Human	MHC Binding	Positive-Low	HLA-DRB1*04:05	II	Purified MHC/Competitive/Radioactivity	Half Maximal Inhibitory Concentration (IC50)
				Human	MHC Binding	Positive-High	HLA-DRB1*01:01	II	Purified MHC/Competitive/Radioactivity	Dissociation Constant KD (~IC50)
				Human	MHC Binding	Negative	HLA-DRB1*11:01	II	Purified MHC/Competitive/Radioactivity	Half Maximal Inhibitory Concentration (IC50)
				Human	MHC Binding	Positive	HLA-DRB1*03:01	II	Purified MHC/Competitive/Radioactivity	Dissociation Constant KD (~IC50)
				Human	MHC Binding	Negative	HLA-DRB1*08:02	II	Purified MHC/Competitive/Radioactivity	Half Maximal Inhibitory Concentration (IC50)
				Human	MHC Binding	Positive-High	HLA-DRB1*04:01	II	Purified MHC/Competitive/Radioactivity	Dissociation Constant KD (~IC50)
				Human	MHC Binding	Negative	HLA-DRB4*01:01	II	Purified MHC/Competitive/Radioactivity	Half Maximal Inhibitory Concentration (IC50)
				Human	MHC Binding	Positive-High	HLA-DRB5*01:01	II	Purified MHC/Competitive/Radioactivity	Dissociation Constant KD (~IC50)
				Human	MHC Binding	Positive-Low	HLA-DRB1*04:04	II	Purified MHC/Competitive/Radioactivity	Half Maximal Inhibitory Concentration (IC50)
				Human	MHC Binding	Positive-Low	HLA-DRB1*09:01	II	Purified MHC/Competitive/Radioactivity	Half Maximal Inhibitory Concentration (IC50)
				Human	MHC Binding	Positive-Low	HLA-DRB1*15:01	II	Purified MHC/Competitive/Radioactivity	Half Maximal Inhibitory Concentration (IC50)
				Human	T Cell	Positive	HLA-DRB5*01:01	II	ELISPOT	IFNg Release
191002	DENV-3 (3) (SLMC-96)	(NS1 293-307)	TRGPSLRTTTVSGKL	Human	MHC Binding	Negative	HLA-DRB1*13:02	II	Purified MHC/Competitive/Radioactivity	Half Maximal Inhibitory Concentration (IC50)	Eduardo J M Nascimento, 2013 (PLoS Negl Trop Dis. 7(10):e2497.)
				Human	MHC Binding	Positive-Low	HLA-DRB3*01:01	II	Purified MHC/Competitive/Radioactivity	Half Maximal Inhibitory Concentration (IC50)
				Human	MHC Binding	Positive-Intermediate	HLA-DRB1*04:01	II	Purified MHC/Competitive/Radioactivity	Dissociation Constant KD (~IC50)
				Human	MHC Binding	Negative	HLA-DRB1*08:02	II	Purified MHC/Competitive/Radioactivity	Half Maximal Inhibitory Concentration (IC50)
				Human	MHC Binding	Negative	HLA-DRB1*09:01	II	Purified MHC/Competitive/Radioactivity	Half Maximal Inhibitory Concentration (IC50)
				Human	MHC Binding	Positive-Low	HLA-DRB1*04:05	II	Purified MHC/Competitive/Radioactivity	Half Maximal Inhibitory Concentration (IC50)
				Human	MHC Binding	Positive-Intermediate	HLA-DRB4*01:01	II	Purified MHC/Competitive/Radioactivity	Dissociation Constant KD (~IC50)
				Human	MHC Binding	Negative	HLA-DRB1*15:01	II	Purified MHC/Competitive/Radioactivity	Half Maximal Inhibitory Concentration (IC50)
				Human	MHC Binding	Negative	HLA-DRB1*11:01	II	Purified MHC/Competitive/Radioactivity	Dissociation Constant KD (~IC50)
				Human	MHC Binding	Positive-Low	HLA-DRB5*01:01	II	Purified MHC/Competitive/Radioactivity	Half Maximal Inhibitory Concentration (IC50)
				Human	MHC Binding	Positive-Low	HLA-DRB1*01:01	II	Purified MHC/Competitive/Radioactivity	Half Maximal Inhibitory Concentration (IC50)
				Human	MHC Binding	Positive-High	HLA-DRB1*07:01	II	Purified MHC/Competitive/Radioactivity	Dissociation Constant KD (~IC50)
				Human	MHC Binding	Positive	HLA-DRB1*03:01	II	Purified MHC/Competitive/Radioactivity	Dissociation Constant KD (~IC50)
				Human	MHC Binding	Positive-Low	HLA-DRB1*04:04	II	Purified MHC/Competitive/Radioactivity	Half Maximal Inhibitory Concentration (IC50)
191008	DENV-3 (3) (SLMC-117)	(NS1 117-131)	TWGKAKIVTAETQNS	Human	MHC Binding	Positive-Intermediate	HLA-DRB1*04:04	II	Purified MHC/Competitive/Radioactivity	Dissociation Constant KD (~IC50)	Eduardo J M Nascimento, 2013 (PLoS Negl Trop Dis. 7(10):e2497.)
				Human	MHC Binding	Positive-Low	HLA-DRB1*09:01	II	Purified MHC/Competitive/Radioactivity	Half Maximal Inhibitory Concentration (IC50)
				Human	MHC Binding	Positive	HLA-DRB1*04:05	II	Purified MHC/Competitive/Radioactivity	Dissociation Constant KD (~IC50)
				Human	MHC Binding	Positive-Low	HLA-DRB1*01:01	II	Purified MHC/Competitive/Radioactivity	Half Maximal Inhibitory Concentration (IC50)
				Human	MHC Binding	Positive-Low	HLA-DRB1*15:01	II	Purified MHC/Competitive/Radioactivity	Half Maximal Inhibitory Concentration (IC50)
				Human	MHC Binding	Positive-Low	HLA-DRB1*07:01	II	Purified MHC/Competitive/Radioactivity	Half Maximal Inhibitory Concentration (IC50)
				Human	MHC Binding	Positive-Intermediate	HLA-DRB3*01:01	II	Purified MHC/Competitive/Radioactivity	Dissociation Constant KD (~IC50)
				Human	MHC Binding	Positive-Low	HLA-DRB5*01:01	II	Purified MHC/Competitive/Radioactivity	Half Maximal Inhibitory Concentration (IC50)
				Human	MHC Binding	Positive-Low	HLA-DRB1*03:01	II	Purified MHC/Competitive/Radioactivity	Half Maximal Inhibitory Concentration (IC50)
				Human	MHC Binding	Negative	HLA-DRB1*11:01	II	Purified MHC/Competitive/Radioactivity	Half Maximal Inhibitory Concentration (IC50)
				Human	MHC Binding	Positive-Low	HLA-DRB1*13:02	II	Purified MHC/Competitive/Radioactivity	Half Maximal Inhibitory Concentration (IC50)
				Human	MHC Binding	Positive-High	HLA-DRB1*08:02	II	Purified MHC/Competitive/Radioactivity	Dissociation Constant KD (~IC50)
				Human	MHC Binding	Positive-High	HLA-DRB1*04:01	II	Purified MHC/Competitive/Radioactivity	Dissociation Constant KD (~IC50)
				Human	MHC Binding	Positive-Intermediate	HLA-DRB4*01:01	II	Purified MHC/Competitive/Radioactivity	Dissociation Constant KD (~IC50)
191028	DENV-2 (2-AsianII) (New-Guinea-C) DENV-3 (3) (SLMC-96)	(NS1 225-239)	WPKSHTLWSNGVLES	Human	MHC Binding	Negative	HLA-DRB1*11:01	II	Purified MHC/Competitive/Radioactivity	Half Maximal Inhibitory Concentration (IC50)	Eduardo J M Nascimento, 2013 (PLoS Negl Trop Dis. 7(10):e2497.)
				Human	MHC Binding	Positive-Low	HLA-DRB1*01:01	II	Purified MHC/Competitive/Radioactivity	Half Maximal Inhibitory Concentration (IC50)
				Human	MHC Binding	Positive-Intermediate	HLA-DRB3*01:01	II	Purified MHC/Competitive/Radioactivity	Dissociation Constant KD (~IC50)
				Human	MHC Binding	Positive-Low	HLA-DRB1*04:05	II	Purified MHC/Competitive/Radioactivity	Half Maximal Inhibitory Concentration (IC50)
				Human	MHC Binding	Positive	HLA-DRB1*04:01	II	Purified MHC/Competitive/Radioactivity	Dissociation Constant KD (~IC50)
				Human	MHC Binding	Positive-Low	HLA-DRB1*09:01	II	Purified MHC/Competitive/Radioactivity	Half Maximal Inhibitory Concentration (IC50)
				Human	MHC Binding	Positive-High	HLA-DRB1*13:02	II	Purified MHC/Competitive/Radioactivity	Dissociation Constant KD (~IC50)
				Human	MHC Binding	Positive-Low	HLA-DRB4*01:01	II	Purified MHC/Competitive/Radioactivity	Half Maximal Inhibitory Concentration (IC50)
				Human	MHC Binding	Negative	HLA-DRB5*01:01	II	Purified MHC/Competitive/Radioactivity	Dissociation Constant KD (~IC50)
				Human	MHC Binding	Positive-Low	HLA-DRB1*15:01	II	Purified MHC/Competitive/Radioactivity	Half Maximal Inhibitory Concentration (IC50)
				Human	MHC Binding	Positive-Intermediate	HLA-DRB1*03:01	II	Purified MHC/Competitive/Radioactivity	Dissociation Constant KD (~IC50)
				Human	MHC Binding	Positive-Low	HLA-DRB1*07:01	II	Purified MHC/Competitive/Radioactivity	Half Maximal Inhibitory Concentration (IC50)
				Human	MHC Binding	Positive-Low	HLA-DRB1*04:04	II	Purified MHC/Competitive/Radioactivity	Half Maximal Inhibitory Concentration (IC50)
				Human	MHC Binding	Positive-Low	HLA-DRB1*08:02	II	Purified MHC/Competitive/Radioactivity	Half Maximal Inhibitory Concentration (IC50)
229305	DENV-2 (2) (Thailand/16681/2009)	D23-5C7G1 (NS1 221-266)	KNCHWPKSHTLW SNGVLESEMIIP KNLAGPVSQHNY RPGYHTQITG	Human	B Cell	Positive-Low	-N/A-	-N/A-	Immuno Staining	Qualitative Binding	Magot Diata Omokoko, 2014 (Am J Trop Med Hyg. 91(1):146-155.)
				Human	B Cell	Positive	-N/A-	-N/A-	Immuno Staining	Qualitative Binding
				Human	B Cell	Positive	-N/A-	-N/A-	Western Blot	Qualitative Binding
				Human	B Cell	Positive	-N/A-	-N/A-	Immuno Staining	Qualitative Binding
				Human	B Cell	Positive	-N/A-	-N/A-	Western Blot	Qualitative Binding
				Human	B Cell	Positive	-N/A-	-N/A-	Western Blot	Qualitative Binding
				Human	B Cell	Positive	-N/A-	-N/A-	Immuno Staining	Qualitative Binding
				Human	B Cell	Positive	-N/A-	-N/A-	Western Blot	Qualitative Binding
				Human	B Cell	Positive	-N/A-	-N/A-	Immuno Staining	Qualitative Binding
				Human	B Cell	Positive-Low	-N/A-	-N/A-	Immuno Staining	Qualitative Binding
615058	DENV-2 (2) (China/Hainan)	(NS1 156-175)	EDYGFGVFTTNIWLKLREKQ	Human	B Cell	Negative	-N/A-	-N/A-	Microarray	Qualitative Binding	Tomer Hertz, 2017 (J Immunol. 198(10):4025-4035.)
				Human	B Cell	Negative	-N/A-	-N/A-	Microarray	Qualitative Binding
				Human	B Cell	Negative	-N/A-	-N/A-	Microarray	Qualitative Binding
				Human	B Cell	Negative	-N/A-	-N/A-	Microarray	Qualitative Binding
620022	DENV-2 (2) (Thailand/16681/2009)	(NS1 101-130)	KRSLRPQPTELKYSWKTWGKAKMLSTESHN	Human	B Cell	Negative	-N/A-	-N/A-	Microarray	Qualitative Binding	Tomer Hertz, 2017 (J Immunol. 198(10):4025-4035.)
				Human	B Cell	Positive	-N/A-	-N/A-	Microarray	Qualitative Binding
				Human	B Cell	Positive	-N/A-	-N/A-	Microarray	Qualitative Binding
				Human	B Cell	Positive	-N/A-	-N/A-	Microarray	Qualitative Binding
				Human	B Cell	Positive	-N/A-	-N/A-	Microarray	Qualitative Binding
				Human	B Cell	Positive	-N/A-	-N/A-	Microarray	Qualitative Binding
				Human	B Cell	Negative	-N/A-	-N/A-	Microarray	Qualitative Binding
				Human	B Cell	Positive	-N/A-	-N/A-	Microarray	Qualitative Binding
620025	DENV-3 (3) (SLMC-96)	(NS1 101-130)	KRTLTPQPMELKYSWKTWGKAKIVTAETQN	Human	B Cell	Positive	-N/A-	-N/A-	Microarray	Qualitative Binding	Tomer Hertz, 2017 (J Immunol. 198(10):4025-4035.)
				Human	B Cell	Negative	-N/A-	-N/A-	Microarray	Qualitative Binding
622450	DENV-2 (2) (Thailand/16681/2009)	(NS1 296-325)	PSLRTTTASGKLITEWCCRSCTLPPLRYRG	Human	B Cell	Positive-Low	-N/A-	-N/A-	Microarray	Qualitative Binding	Tomer Hertz, 2017 (J Immunol. 198(10):4025-4035.)
		nonstructural protein NS1		Human	B Cell	Positive-Low	-N/A-	-N/A-	Microarray	Qualitative Binding
				Human	B Cell	Positive	-N/A-	-N/A-	Microarray	Qualitative Binding
				Human	B Cell	Positive	-N/A-	-N/A-	Microarray	Qualitative Binding
				Human	B Cell	Negative	-N/A-	-N/A-	Microarray	Qualitative Binding
				Human	B Cell	Positive	-N/A-	-N/A-	Microarray	Qualitative Binding
				Human	B Cell	Negative	-N/A-	-N/A-	Microarray	Qualitative Binding
				Human	B Cell	Positive	-N/A-	-N/A-	Microarray	Qualitative Binding
